# Supplementary material for: From Escherichia coli mutant 13C labeling data to a core kinetic model: A kinetic model parameterization pipeline
Source: PLoS Comput Biol. 2019 Sep 10;15(9):e1007319. doi: 10.1371/journal.pcbi.1007319 (PMC6759195; doi:10.1371/journal.pcbi.1007319)
Supplement: S4 File — (XLSX) [file pcbi.1007319.s004.xlsx]

## Sheet: Read Me
Supplementary File S4: k-ecoli74 model information
Worksheet	Contents	Notes
Reaction List
	k-ecoli74 abbreviation	Abbreviation of reaction used in supplementary materials and manuscript
	Official name	Name of reaction
	Equation	Metabolite transformation performed by reaction/enzyme
	Reversibility	1 means reactions is reversible, 0 means reaction is irreversible
	Lower Bound	Lower bound of reaction flux
	Upper Bound	Upper bound of reaction flux
Metabolite List
	k-ecoli74 abbreviation	Abbreviation of metabolite used in supplementary materials and manuscript
	Official name	Name of metabolite
	Formula	Molecular formula of metabolite
	Charge	Metabolite charge
Regulation List
	Reaction	Abbreviation of rection with regulation
	Regulatory Metabolite	Metabolite regulating reaction
	Reulation Type	Type of regulation (i.e. competitive inhibition, activation, etc.)
Atom Mapping
	Reaction	Abbreviation of reaction
	Metabolite	Abbreviation of metabolite participating in reaction
	Reactant or Product	Specifies whether metabolite is a reactant or product in the reaction
	Carbon Mapping	Specifies which carbon positions from reactants are being transferred to which carbon positions in products
	Equation	metabolite transformation performed by reaction/enzyme
Biomass Equation
	Metabolite	metabolite sinked to biomass
	WT	stoichiometry of wild-type biomass equation
	△pgi	stoichiometry of △pgi biomass equation
	△rpe	stoichiometry of △rpe biomass equation
	△edd	stoichiometry of △edd biomass equation
	△eda	stoichiometry of △eda biomass equation
	△fbp	stoichiometry of △fbp biomass equation
	△zwf	stoichiometry of △zwf biomass equation
	△gnd	stoichiometry of △gnd biomass equation
Reduced Network
	Rxn ID	Abbreviation of reaction used in supplementary materials and manuscript
	Rxn Formula	Metabolite transformation performed by reaction/enzyme
	Reversible	1 means reactions is reversible, 0 means reaction is irreversible
	Lower bound	Lower bound of reaction flux
	Upper bound	Upper bound of reaction flux
References
	#	reference number
	Title	title of reference
	Authors	reference authors
	Journal	reference journal
	Year	reference year
	Volume	volume of reference
	Issue	issue of reference
	Start Page	start page of reference
	End Page	end page of reference
	PubMed ID	PumMed ID of reference

## Sheet: Reaction List
k-ecoli74 abbreviation	Official name	Equation	Reversibility	Lower Bound	Upper Bound
PGI	Glucose-6-phosphate isomerase	(1) g6p <=> (1) f6p	1	-1000	1000
PFK	Phosphofructokinase	(1) f6p + (1) atp <=> (1) fdp	0	0	1000
FBP	Fructose-bisphosphatase	(1) fdp <=> (1) f6p	0	0	1000
FBA	Fructose-bisphosphate aldolase	(1) fdp <=> (1) dhap + (1) g3p	1	-1000	1000
TPI	Triose-phosphate isomerase	(1) dhap <=> (1) g3p	1	-1000	1000
GAPD/PGK	Glyceraldehyde-3-phosphate dehydrogenase/ Phosphoglycerate kinase	(1) g3p <=> (1) atp + (1) 3pg + (1) nadh	1	-1000	1000
PGM/ENO	Phosphoglycerate mutase/ Enolase	(1) 3pg <=> (1) pep	1	-1000	1000
PYK	Pyruvate kinase	(1) pep <=> (1) atp + (1) pyr	1	-1000	1000
G6PDH2r	Glucose 6-phosphate dehydrogenase	(1) g6p <=> (1) 6pg + (1) nadph	0	0	1000
GND	Phosphogluconate dehydrogenase	(1) 6pg <=> (1) nadph + (1) ru5p + (1) co2	0	0	1000
RPE	Ribulose 5-phosphate 3-epimerase	(1) ru5p <=> (1) x5p	1	-1000	1000
RPI	Ribose-5-phosphate isomerase	(1) ru5p <=> (1) r5p	1	-1000	1000
TKThlf1	Transketolase Half-reaction 1	(1) x5p <=> (1) ec2 + (1) g3p	1	-1000	1000
TKThlf2	Transketolase half-reaction 2	(1) s7p <=> (1) ec2 + (1) r5p	1	-1000	1000
TKThlf3	Transketolase half-reaction 3	(1) f6p <=> (1) ec2 + (1) e4p	1	-1000	1000
TALA	Transaldolase	(1) g3p + (1) s7p <=> (1) f6p + (1) e4p	1	-1000	1000
EDD	6-phosphogluconate dehydratase	(1) 6pg <=> (1) kdpg	0	0	1000
EDA	2-dehydro-3-deoxy-phosphogluconate aldolase	(1) kdpg <=> (1) g3p + (1) pyr	0	0	1000
PDH	Pyruvate dehydrogenase	(1) pyr <=> (1) nadh + (1) co2 + (1) accoa	0	0	1000
CS	Citrate synthase	(1) accoa + (1) oac <=> (1) cit	0	0	1000
ACONT	Aconitate hydratase	(1) cit <=> (1) icit	1	-1000	1000
ICDHyr	Isocitrate dehydrogenase	(1) icit <=> (1) nadph + (1) co2 + (1) akg	1	-1000	1000
AKGDH	2-Oxogluterate dehydrogenase	(1) akg <=> (1) nadh + (1) co2 + (1) succoa	0	-1000	1000
SUCOAS	Succinyl-CoA synthetase	(1) succoa <=> (1) atp + (1) suc	1	-1000	1000
SUCDi	Succinate dehydrogenase	(1) suc <=> (1) fum + (1) fadh2	1	-1000	1000
FUM	Fumarase	(1) fum <=> (1) mal	1	-1000	1000
MDH	Malate dehydrogenase	(1) mal <=> (1) nadh + (1) oac	1	-1000	1000
ICL	Isocitrate lyase	(1) icit <=> (1) glx + (1) suc	1	-1000	1000
MALS	Malate synthase	(1) glx + (1) accoa <=> (1) mal	0	0	1000
ME2	Malic enzyme (NADP)	(1) mal <=> (1) pyr + (1) nadph + (1) co2	0	0	1000
ME1	Malic enzyme (NAD)	(1) mal <=> (1) nadh + (1) pyr + (1) co2	0	0	1000
PPC	Phosphoenolpyruvate carboxylase	(1) pep + (1) co2 <=> (1) oac	0	0	1000
PPCK	Phosphoenolpyruvate carboxykinase	(1) atp + (1) oac <=> (1) pep + (1) co2	0	0	1000
PTAr/ACKr	Phosphotransacetylase/ Acetate kinase	(1) accoa <=> (1) atp + (1) ac	1	-1000	1000		35	GLUDy
GLUDy	Glutamate dehydrogenase	(1) nadph + (1) akg + (1) nh3 <=> (1) glu	0	0	1000		36	GLNS
GLNS	Glutamine synthetase	(1) atp + (1) nh3 + (1) glu <=> (1) gln	0	0	1000		37	PRO_S
PRO_S	Lumped Proline Synthesis	(1) atp + (2) nadph + (1) glu <=> (1) pro	0	0	1000		38	ARG_S
ARG_S	Lumped Arginine Synthesis	(5) atp + (1) nadph + (1) co2 + (1) accoa + (1) glu + (1) gln + (1) asp <=> (1) akg + (1) fum + (1) ac + (1) arg	0	0	1000		39	ASPTA
ASPTA	Aspartate transaminase	(1) oac + (1) glu <=> (1) akg + (1) asp	0	0	1000		40	ASN_S
ASN_S	Lumped Asparginine synthesis	(2) atp + (1) nh3 + (1) asp <=> (1) asn	0	0	1000		41	ALA_S
ALA_S	Lumped Alanine Synthesis	(1) pyr + (1) glu <=> (1) akg + (1) ala	0	0	1000		42	SER_S
SER_S	Lumped Serine Synthesis	(1) 3pg + (1) glu <=> (1) nadh + (1) akg + (1) ser	0	0	1000		43	GHMT2r
GHMT2r	Glycine hydroxymethyltransferase	(1) ser <=> (1) gly + (1) meethf	1	-1000	1000		44	GLYCL
GLYCL	Glycine Cleavage System	(1) gly <=> (1) nadh + (1) co2 + (1) nh3 + (1) meethf	1	-1000	1000		45	THR_D
THR_D	Threonine Degradaion	(1) thr <=> (1) nadh + (1) accoa + (1) gly	1	-1000	1000		46	CYS_S
CYS_S	Lumped cysteine synthesis	(3) atp + (4) nadph + (1) accoa + (1) ser + (1) so4 <=> (1) ac + (1) cys	0	0	1000		47	LLDAP_S
LLDAP_S	Lumped LLDAP synthesis	(1) atp + (1) pyr + (2) nadph + (1) succoa + (1) glu + (1) asp <=> (1) akg + (1) suc + (1) lldap	0	0	1000		48	LYS_S
LYS_S	Lumped lysine synthesis	(1) lldap <=> (1) co2 + (1) lys	0	0	1000		49	THR_S
THR_S	Lumped Threonine Synthesis	(2) atp + (2) nadph + (1) asp <=> (1) thr	0	0	1000		50	MET_S
MET_S	Lumped Methionine Synthesis	(1) atp + (2) nadph + (1) succoa + (1) asp + (1) cys + (1) methf <=> (1) pyr + (1) suc + (1) nh3 + (1) met	0	0	1000		51	VAL_S
VAL_S	Lumped Valine Synthesis	(2) pyr + (1) nadph + (1) glu <=> (1) co2 + (1) akg + (1) val	0	0	1000		52	LEU_S
LEU_S	Lumped Leucine Synthesis	(2) pyr + (1) nadph + (1) accoa + (1) glu <=> (1) nadh + (2) co2 + (1) akg + (1) leu	0	0	1000		53	ILE_S
ILE_S	Lumped Isoleucine Synthesis	(1) pyr + (1) nadph + (1) glu + (1) thr <=> (1) co2 + (1) akg + (1) nh3 + (1) ile	0	0	1000		54	PHE_S
PHE_S	Lumped Phenylalaine Synthesis	(1) atp + (2) pep + (1) nadph + (1) e4p + (1) glu <=> (1) co2 + (1) akg + (1) phe	0	0	1000		55	TYR_S
TYR_S	Lumped Tyrosine Synthesis	(1) atp + (2) pep + (1) nadph + (1) e4p + (1) glu <=> (1) nadh + (1) co2 + (1) akg + (1) tyr	0	0	1000		56	TRP_S
TRP_S	Lumped Triptophan Synthesis	(3) atp + (2) pep + (1) nadph + (1) r5p + (1) e4p + (1) gln + (1) ser <=> (1) g3p + (1) pyr + (1) co2 + (1) glu + (1) trp	0	0	1000		57	HIS_S
HIS_S	Lumped Histidine Synthesis	(5) atp + (1) r5p + (1) gln + (1) asp + (1) fthf <=> (2) nadh + (1) akg + (1) fum + (1) his	0	0	1000		58	MTHFR2
SERD_L	Lumped Alanine Synthesis	(1) ser <=> (1) pyr + (1) nh3	0	0	1000		59	MTHFD
MTHFR2	5,10-methylenetetrahydrofolate reductase	(1) nadh + (1) meethf <=> (1) methf	0	0	1000		60	ETC1
MTHFD	Methylenetetrahydrofolate dehydrogenase	(1) meethf <=> (1) nadph + (1) fthf	0	0	1000		61	ETC2
ETC1	Electron Transport Chain 1	(2) nadh + (1) o2 <=> (6) atp	0	0	1000		62	NADTRHD
ETC2	Electron Transport Chain 2	(2) fadh2 + (1) o2 <=> (4) atp	0	0	1000		63	ATP_SINK
NADTRHD	NAD transhydrogenase	(1) nadh <=> (1) nadph	1	-1000	1000		64	GLUC_UP
ATP_SINK	ATP Sink	(1) atp <=>	0	0	1000
GLUC_UP	Glucokinase	(1) atp + (1) gluc <=> (1) g6p	0	0	1000
ACTPP	Acetate Exchange	(1) ac <=> (1) ac_e	0	0	1000
CO2TPP	CO2 Exchange	(1) co2 <=> (1) co2_e	0	0	1000
O2TPP	O2 Exchange	(1) o2_e <=> (1) o2	0	0	1000
NH3TPP	NH3 Exchange	(1) nh3_e <=> (1) nh3	0	0	1000
SO4TPP	SO4 Exchange	(1) so4_e <=> (1) so4	0	0	1000
GLUC_UP	Glucose Uptake	(1) gluc <=>	0	-1000	0
O2_UP	O2 Uptake	(1) o2_e <=>	0	-1000	0
SO4_UP	SO4 Uptake	(1) so4_e <=>	0	-1000	0
NH3_UP	NH3 Uptake	(1) nh3_e <=>	0	-1000	0
CO2_OUT	CO2 Uptake	(1) co2_e <=>	0	0	1000
AC_OUT	Acetate Uptake	(1) ac_e <=>	0	0	1000
BM1	Alanine Biomass Sink	(1) ala <=>	0	0	1000
BM2	Arginine Biomass Sink	(1) arg <=>	0	0	1000
BM3	Asparagine Biomass Sink	(1) asn <=>	0	0	1000
BM4	Aspartate Biomass Sink	(1) asp <=>	0	0	1000
BM5	Cysteine Biomass Sink	(1) cys <=>	0	0	1000
BM6	Glutamate Biomass Sink	(1) glu <=>	0	0	1000
BM7	Glutamine Biomass Sink	(1) gln <=>	0	0	1000
BM8	Glycine Biomass Sink	(1) gly <=>	0	0	1000
BM9	Histidine Biomass Sink	(1) his <=>	0	0	1000
BM10	Isoleucine Biomass Sink	(1) ile <=>	0	0	1000
BM11	Leucine Biomass Sink	(1) leu <=>	0	0	1000
BM12	Lysine Biomass Sink	(1) lys <=>	0	0	1000
BM13	Methionine Biomass Sink	(1) met <=>	0	0	1000
BM14	Phenylalanine Biomass Sink	(1) phe <=>	0	0	1000
BM15	Proline Biomass Sink	(1) pro <=>	0	0	1000
BM16	Serine Biomass Sink	(1) ser <=>	0	0	1000
BM17	Threonine Biomass Sink	(1) thr <=>	0	0	1000
BM18	Triptophan Biomass sink	(1) trp <=>	0	0	1000
BM19	Tyrosine Biomass Sink	(1) tyr <=>	0	0	1000
BM20	Valine Biomass Sink	(1) val <=>	0	0	1000
BM21	D-Glucose 6-phosphate Biomass Sink	(1) g6p <=>	0	0	1000
BM22	D-Fructose 6-phosphate Biomass Sink	(1) f6p <=>	0	0	1000
BM23	Alpha-D-Ribose 5-phosphate Biomass Sink	(1) r5p <=>	0	0	1000
BM24	Glyceraldehyde 3-phosphate Biomass Sink	(1) g3p <=>	0	0	1000
BM25	3-Phospho-D-glycerate Biomass Sink	(1) 3pg <=>	0	0	1000
BM26	Phosphoenolpyruvate Biomass Sink	(1) pep <=>	0	0	1000
BM27	Pyruvat Biomass Sink	(1) pyr <=>	0	0	1000
BM28	Acetyl-CoA Biomass Sink	(1) accoa <=>	0	0	1000
BM29	2-Oxoglutarate Biomass Sink	(1) akg <=>	0	0	1000
BM30	Oxaloacetate Biomass Sink	(1) oac <=>	0	0	1000
BM31	ATP Biomass Sink	(1) atp <=>	0	0	1000
BM32	NADPH Biomass Sink	(1) nadph <=>	0	0	1000
BM33	5,10-Methylenetetrahydrofolate Biomass Sink	(1) meethf <=>	0	0	1000
BM34	NADH Biomass Sink	(1) nadh <=>	0	-1000	1000

## Sheet: Metabolite List
k-ecoli74 abbreviation	Official name	Formula	Charge
3pg	3-Phospho-D-glycerate	C3H4O7P	-3
6pg	6-Phospho-D-gluconate	C6H10O10P	-3
akg	2-Oxoglutarate	C5H4O5	-2
atp	Adenosine 5'-triphosphate	C10H12N5O13P3	-4
ac	Acetate	C2H3O2	-1
accoa	Acetyl-CoA	C23H34N7O17P3S	-4
ac_e	extracellular acetate	C2H3O2	-1
ala	L-Alanine	C3H7NO2	0
arg	L-Arginine	C6H15N4O2	1
asn	L-Asparagine	C4H8N2O3	0
asp	L-Aspartate	C4H6NO4	-1
co2	carbon dioxide	CO2	0
co2_e	extracellular carbon dioxide	CO2	0
cit	Citrate	C6H5O7	-3
cys	L-Cysteine	C3H7NO2S	0
dhap	Dihydroxyacetone phosphate	C3H5O6P	-2
e4p	D-Erythrose 4-phosphate	C4H7O7P	-2
f6p	D-Fructose 6-phosphate	C6H11O9P	-2
fadh2	Flavin adenine dinucleotide reduced	C27H33N9O15P2	-2
fdp	D-Fructose 1,6-bisphosphate	C6H10O12P2	-4
fthf	10-Formyltetrahydrofolate	C20H21N7O7	-2
fum	Fumarate	C4H2O4	-2
g6p	D-Glucose 6-phosphate	C6H11O9P	-2
g3p	Glyceraldehyde 3-phosphate	C3H5O6P	-2
gln	L-Glutamine	C5H10N2O3	0
glu	L-Glutamate	C5H8NO4	-1
gluc	D-Glucose	C6H12O6	0
glx	Glyoxylate	C2HO3	-1
gly	Glycine	C2H5NO2	0
his	L-Histidine	C6H9N3O2	0
icit	Isocitrate	C6H5O7	-3
ile	L-Isoleucine	C6H13NO2	0
kdpg	2-Dehydro-3-deoxy-D-gluconate 6-phosphate	C6H8O9P	-3
lldap	LL-2,6-Diaminoheptanedioate	C7H14N2O4	0
leu	L-Leucine	C6H13NO2	0
lys	L-Lysine	C6H15N2O2	1
meethf	5,10-Methylenetetrahydrofolate	C20H21N7O6	-2
methf	5-Methyltetrahydrofolate	C20H24N7O6	-1
mal	L-Malate	C4H4O5	-2
met	L-Methionine	C5H11NO2S	0
nadh	Nicotinamide adenine dinucleotide - reduced	C21H27N7O14P2	-2
nadph	Nicotinamide adenine dinucleotide phosphate - reduced	C21H26N7O17P3	-4
nh3	Ammonia	H3N	0
nh3_e	Extracellular Ammonia	H3N	0
o2	Oxygen	O2	0
o2_e	Extraellular Oxygen	O2	0
oac	Oxaloacetate	C4H2O5	-2
pep	Phosphoenolpyruvate	C3H2O6P	-3
phe	L-Phenylalanine	C9H11NO2	0
pro	L-Proline	C5H9NO2	0
pyr	Pyruvate	C3H3O3	-1
r5p	Alpha-D-Ribose 5-phosphate	C5H9O8P	-2
ru5p	L-Ribulose 5-phosphate	C5H9O8P	-2
s7p	Sedoheptulose 7-phosphate	C7H13O10P	-2
so4	Sulfate	O4S	-2
so4_e	Extracellular Sulfate	O4S	-2
ser	L-Serine	C3H7NO3	0
suc	Succinate	C4H4O4	-2
succoa	Succinyl-CoA	C25H35N7O19P3S	-5
thr	L-Threonine	C4H9NO3	0
trp	L-Tryptophan	C11H12N2O2	0
tyr	L-Tyrosine	C9H11NO3	0
val	L-Valine	C5H11NO2	0
x5p	L-Xylulose 5-phosphate	C5H9O8P	-2
ec2	-	-	-

## Sheet: Regulation List
Reaction	Regulatory Metabolite	Reulation Type
PGI	pep	Competitive Inhibition
PGI	6pg	Noncompetitive Inhibition
PFK	atp	Competitive Inhibition
PFK	pep	Noncompetitive Inhibition
PFK	f6p	Noncompetitive Inhibition
FBP	fdp	Competitive Inhibition
FBP	pep	Noncompetitive Inhibition
FBP	g6p	Noncompetitive Inhibition
FBA	3pg	Competitive Inhibition
FBA	cys	Competitive Inhibition
FBA	dhap	Noncompetitive Inhibition
FBA	g3p	Noncompetitive Inhibition
GAPD	atp	Noncompetitive Inhibition
PYK	atp	Noncompetitive Inhibition
PYK	succoa	Noncompetitive Inhibition
G6PDH2r	nadh	Competitive Inhibition
G6PDH2r	atp	Competitive Inhibition
G6PDH2r	nadph	Noncompetitive Inhibition
GND	atp	Competitive Inhibition
GND	nadph	Competitive Inhibition
GND	fdp	Noncompetitive Inhibition
GND	ru5p	Noncompetitive Inhibition
RPI	6pg	Competitive Inhibition
RPI	f6p	Competitive Inhibition
TALA	so4	Competitive Inhibition
EDD	o2	Competitive Inhibition
EDA	6pg	Competitive Inhibition
EDA	g3p	Noncompetitive Inhibition
ICDHyr	glx	Competitive Inhibition
ICDHyr	oac	Competitive Inhibition
ICDHyr	pep	Noncompetitive Inhibition
SUCOAS	atp	Competitive Inhibition
SUCOAS	nadh	Competitive Inhibition
SUCOAS	akg	Competitive Inhibition
SUCOAS	suc	Noncompetitive Inhibition
FUM	cit	Competitive Inhibition
ICL	glx	Competitive Inhibition
ICL	3pg	Competitive Inhibition
ICL	so4	Competitive Inhibition
ICL	pep	Uncompetitive Inhibition
ICL	akg	Noncompetitive Inhibition
ICL	suc	Noncompetitive Inhibition
ME2	atp	Noncompetitive Inhibition
ME2	accoa	Noncompetitive Inhibition
PPC	suc	Competitive Inhibition
PPC	cit	Competitive Inhibition
PPC	fum	Competitive Inhibition
PPC	cys	Competitive Inhibition
PPC	mal	Noncompetitive Inhibition
PPCK	f6p	Competitive Inhibition
PPCK	fdp	Competitive Inhibition
PPCK	nadh	Uncompetitive Inhibition
PPCK	dhap	Uncompetitive Inhibition
PPCK	atp	Noncompetitive Inhibition
PPCK	pep	Noncompetitive Inhibition

## Sheet: Atom Mapping
Reaction	Metabolite	Reactant or Product	Carbon Mapping	Equation
PGI	g6p	reactant	1,2,3,4,5,6	(1) g6p <=> (1) f6p
PGI	f6p	product	1,2,3,4,5,6	(1) g6p <=> (1) f6p
PFK	f6p	reactant	1,2,3,4,5,6	(1) f6p + (1) atp <=> (1) fdp
PFK	fdp	product	1,2,3,4,5,6	(1) f6p + (1) atp <=> (1) fdp
FBP	fdp	reactant	1,2,3,4,5,6	(1) fdp <=> (1) f6p
FBP	f6p	product	1,2,3,4,5,6	(1) fdp <=> (1) f6p
FBA	fdp	reactant	1,2,3,4,5,6	(1) fdp <=> (1) dhap + (1) g3p
FBA	dhap	product	3,2,1	(1) fdp <=> (1) dhap + (1) g3p
FBA	g3p	product	4,5,6	(1) fdp <=> (1) dhap + (1) g3p
TPI	dhap	reactant	1,2,3	(1) dhap <=> (1) g3p
TPI	g3p	product	1,2,3	(1) dhap <=> (1) g3p
GAPD/PGK	g3p	reactant	1,2,3	(1) g3p <=> (1) atp + (1) 3pg + (1) nadh
GAPD/PGK	3pg	product	1,2,3	(1) g3p <=> (1) atp + (1) 3pg + (1) nadh
PGM/ENO	3pg	reactant	1,2,3	(1) 3pg <=> (1) pep
PGM/ENO	pep	product	1,2,3	(1) 3pg <=> (1) pep
PYK	pep	reactant	1,2,3	(1) pep <=> (1) atp + (1) pyr
PYK	pyr	product	1,2,3	(1) pep <=> (1) atp + (1) pyr
G6PDH2r	g6p	reactant	1,2,3,4,5,6	(1) g6p <=> (1) 6pg + (1) nadph
G6PDH2r	6pg	product	1,2,3,4,5,6	(1) g6p <=> (1) 6pg + (1) nadph
GND	6pg	reactant	1,2,3,4,5,6	(1) 6pg <=> (1) nadph + (1) ru5p + (1) co2
GND	ru5p	product	2,3,4,5,6	(1) 6pg <=> (1) nadph + (1) ru5p + (1) co2
GND	co2	product	1	(1) 6pg <=> (1) nadph + (1) ru5p + (1) co2
RPE	ru5p	reactant	1,2,3,4,5	(1) ru5p <=> (1) x5p
RPE	x5p	product	1,2,3,4,5	(1) ru5p <=> (1) x5p
RPI	ru5p	reactant	1,2,3,4,5	(1) ru5p <=> (1) r5p
RPI	r5p	product	1,2,3,4,5	(1) ru5p <=> (1) r5p
TKThlf1	x5p	reactant	1,2,3,4,5	(1) x5p <=> (1) ec2 + (1) g3p
TKThlf1	ec2	product	1,2	(1) x5p <=> (1) ec2 + (1) g3p
TKThlf1	g3p	product	3,4,5	(1) x5p <=> (1) ec2 + (1) g3p
TKThlf2	s7p	reactant	1,2,3,4,5,6,7	(1) s7p <=> (1) ec2 + (1) r5p
TKThlf2	ec2	product	1,2	(1) s7p <=> (1) ec2 + (1) r5p
TKThlf2	r5p	product	3,4,5,6,7	(1) s7p <=> (1) ec2 + (1) r5p
TKThlf3	f6p	reactant	1,2,3,4,5,6	(1) f6p <=> (1) ec2 + (1) e4p
TKThlf3	ec2	product	1,2	(1) f6p <=> (1) ec2 + (1) e4p
TKThlf3	e4p	product	3,4,5,6	(1) f6p <=> (1) ec2 + (1) e4p
TALA	s7p	reactant	1,2,3,4,5,6,7	(1) g3p + (1) s7p <=> (1) f6p + (1) e4p
TALA	g3p	reactant	8,9,10	(1) g3p + (1) s7p <=> (1) f6p + (1) e4p
TALA	f6p	product	1,2,3,8,9,10	(1) g3p + (1) s7p <=> (1) f6p + (1) e4p
TALA	e4p	product	4,5,6,7	(1) g3p + (1) s7p <=> (1) f6p + (1) e4p
EDD	6pg	reactant	1,2,3,4,5,6	(1) 6pg <=> (1) kdpg
EDD	kdpg	product	1,2,3,4,5,6	(1) 6pg <=> (1) kdpg
EDA	kdpg	reactant	1,2,3,4,5,6	(1) kdpg <=> (1) g3p + (1) pyr
EDA	pyr	product	1,2,3	(1) kdpg <=> (1) g3p + (1) pyr
EDA	g3p	product	4,5,6	(1) kdpg <=> (1) g3p + (1) pyr
PDH	pyr	reactant	1,2,3	(1) pyr <=> (1) nadh + (1) co2 + (1) accoa
PDH	accoa	product	2,3	(1) pyr <=> (1) nadh + (1) co2 + (1) accoa
PYK	co2	product	1	(1) pep <=> (1) atp + (1) pyr
CS	oac	reactant	1,2,3,4	(1) accoa + (1) oac <=> (1) cit
CS	accoa	reactant	5,6	(1) accoa + (1) oac <=> (1) cit
CS	cit	product	4,3,2,6,5,1	(1) accoa + (1) oac <=> (1) cit
ACONT	cit	reactant	1,2,3,4,5,6	(1) cit <=> (1) icit
ACONT	icit	product	1,2,3,4,5,6	(1) cit <=> (1) icit
ICDHyr	icit	reactant	1,2,3,4,5,6	(1) icit <=> (1) nadph + (1) co2 + (1) akg
ICDHyr	akg	product	1,2,3,4,5	(1) icit <=> (1) nadph + (1) co2 + (1) akg
ICDHyr	co2	product	6	(1) icit <=> (1) nadph + (1) co2 + (1) akg
AKGDH	akg	reactant	1,2,3,4,5	(1) akg <=> (1) nadh + (1) co2 + (1) succoa
AKGDH	succoa	product	2,3,4,5	(1) akg <=> (1) nadh + (1) co2 + (1) succoa
AKGDH	co2	product	1	(1) akg <=> (1) nadh + (1) co2 + (1) succoa
SUCOAS	succoa	reactant	1,2,3,4	(1) succoa <=> (1) atp + (1) suc
SUCOAS	suc	product	1,2,3,4	(1) succoa <=> (1) atp + (1) suc
SUCDi	suc	reactant	1,2,3,4	(1) suc <=> (1) fum + (1) fadh2
SUCDi	fum	product	1,2,3,4	(1) suc <=> (1) fum + (1) fadh2
FUM	fum	reactant	1,2,3,4	(1) fum <=> (1) mal
FUM	mal	product	1,2,3,4	(1) fum <=> (1) mal
MDH	mal	reactant	1,2,3,4	(1) mal <=> (1) nadh + (1) oac
MDH	oac	product	1,2,3,4	(1) mal <=> (1) nadh + (1) oac
ICL	icit	reactant	1,2,3,4,5,6	(1) icit <=> (1) glx + (1) suc
ICL	glx	product	1,2	(1) icit <=> (1) glx + (1) suc
MALS	suc	product	6,3,4,5	(1) glx + (1) accoa <=> (1) mal
MALS	glx	reactant	1,2	(1) glx + (1) accoa <=> (1) mal
MALS	accoa	reactant	3,4	(1) glx + (1) accoa <=> (1) mal
MALS	mal	product	1,2,4,3	(1) glx + (1) accoa <=> (1) mal
ME2	mal	reactant	1,2,3,4	(1) mal <=> (1) pyr + (1) nadph + (1) co2
ME2	pyr	product	1,2,3	(1) mal <=> (1) pyr + (1) nadph + (1) co2
ME2	co2	product	4	(1) mal <=> (1) pyr + (1) nadph + (1) co2
ME1	mal	reactant	1,2,3,4	(1) mal <=> (1) nadh + (1) pyr + (1) co2
ME1	pyr	product	1,2,3	(1) mal <=> (1) nadh + (1) pyr + (1) co2
ME1	co2	product	4	(1) mal <=> (1) nadh + (1) pyr + (1) co2
PPC	pep	reactant	1,2,3	(1) pep + (1) co2 <=> (1) oac
PPC	co2	reactant	4	(1) pep + (1) co2 <=> (1) oac
PPC	oac	product	1,2,3,4	(1) pep + (1) co2 <=> (1) oac
PPCK	oac	reactant	1,2,3,4	(1) atp + (1) oac <=> (1) pep + (1) co2
PPCK	pep	product	1,2,3	(1) atp + (1) oac <=> (1) pep + (1) co2
PPCK	co2	product	4	(1) atp + (1) oac <=> (1) pep + (1) co2
PTAr/ACKr	accoa	reactant	1,2	(1) accoa <=> (1) atp + (1) ac
PTAr/ACKr	ac	product	1,2	(1) accoa <=> (1) atp + (1) ac
GLUDy	akg	reactant	1,2,3,4,5	(1) nadph + (1) akg + (1) nh3 <=> (1) glu
GLUDy	glu	product	1,2,3,4,5	(1) nadph + (1) akg + (1) nh3 <=> (1) glu
GLNS	glu	reactant	1,2,3,4,5	(1) atp + (1) nh3 + (1) glu <=> (1) gln
GLNS	gln	product	1,2,3,4,5	(1) atp + (1) nh3 + (1) glu <=> (1) gln
PRO_S	glu	reactant	1,2,3,4,5	(1) atp + (2) nadph + (1) glu <=> (1) pro
PRO_S	pro	product	1,2,3,4,5	(1) atp + (2) nadph + (1) glu <=> (1) pro
ARG_S	glu	reactant	1,2,3,4,5	(5) atp + (1) nadph + (1) co2 + (1) accoa + (1) glu + (1) gln + (1) asp <=> (1) akg + (1) fum + (1) ac + (1) arg
ARG_S	co2	reactant	6	(5) atp + (1) nadph + (1) co2 + (1) accoa + (1) glu + (1) gln + (1) asp <=> (1) akg + (1) fum + (1) ac + (1) arg
ARG_S	gln	reactant	7,8,9,10,11	(5) atp + (1) nadph + (1) co2 + (1) accoa + (1) glu + (1) gln + (1) asp <=> (1) akg + (1) fum + (1) ac + (1) arg
ARG_S	asp	reactant	12,13,14,15	(5) atp + (1) nadph + (1) co2 + (1) accoa + (1) glu + (1) gln + (1) asp <=> (1) akg + (1) fum + (1) ac + (1) arg
ARG_S	accoa	reactant	16,17	(5) atp + (1) nadph + (1) co2 + (1) accoa + (1) glu + (1) gln + (1) asp <=> (1) akg + (1) fum + (1) ac + (1) arg
ARG_S	arg	product	1,2,3,4,5,6	(5) atp + (1) nadph + (1) co2 + (1) accoa + (1) glu + (1) gln + (1) asp <=> (1) akg + (1) fum + (1) ac + (1) arg
ARG_S	akg	product	7,8,9,10,11	(5) atp + (1) nadph + (1) co2 + (1) accoa + (1) glu + (1) gln + (1) asp <=> (1) akg + (1) fum + (1) ac + (1) arg
ARG_S	fum	product	12,13,14,15	(5) atp + (1) nadph + (1) co2 + (1) accoa + (1) glu + (1) gln + (1) asp <=> (1) akg + (1) fum + (1) ac + (1) arg
ARG_S	ac	product	16,17	(5) atp + (1) nadph + (1) co2 + (1) accoa + (1) glu + (1) gln + (1) asp <=> (1) akg + (1) fum + (1) ac + (1) arg
ASPTA	oac	reactant	1,2,3,4	(1) oac + (1) glu <=> (1) akg + (1) asp
ASPTA	glu	reactant	5,6,7,8,9	(1) oac + (1) glu <=> (1) akg + (1) asp
ASPTA	asp	product	1,2,3,4	(1) oac + (1) glu <=> (1) akg + (1) asp
ASPTA	akg	product	5,6,7,8,9	(1) oac + (1) glu <=> (1) akg + (1) asp
ASN_S	asp	reactant	1,2,3,4	(2) atp + (1) nh3 + (1) asp <=> (1) asn
ASN_S	asn	product	1,2,3,4	(2) atp + (1) nh3 + (1) asp <=> (1) asn
ALA_S	pyr	reactant	1,2,3	(1) pyr + (1) glu <=> (1) akg + (1) ala
ALA_S	glu	reactant	4,5,6,7,8	(1) pyr + (1) glu <=> (1) akg + (1) ala
ALA_S	ala	product	1,2,3	(1) pyr + (1) glu <=> (1) akg + (1) ala
ALA_S	akg	product	4,5,6,7,8	(1) pyr + (1) glu <=> (1) akg + (1) ala
SER_S	3pg	reactant	1,2,3	(1) 3pg + (1) glu <=> (1) nadh + (1) akg + (1) ser
SER_S	glu	reactant	4,5,6,7,8	(1) 3pg + (1) glu <=> (1) nadh + (1) akg + (1) ser
SER_S	ser	product	1,2,3	(1) 3pg + (1) glu <=> (1) nadh + (1) akg + (1) ser
SER_S	akg	product	4,5,6,7,8	(1) 3pg + (1) glu <=> (1) nadh + (1) akg + (1) ser
GHMT2r	ser	reactant	1,2,3	(1) ser <=> (1) gly + (1) meethf
GHMT2r	gly	product	1,2	(1) ser <=> (1) gly + (1) meethf
GHMT2r	meethf	product	3	(1) ser <=> (1) gly + (1) meethf
GLYCL	gly	reactant	1,2	(1) gly <=> (1) nadh + (1) co2 + (1) nh3 + (1) meethf
GLYCL	co2	product	1	(1) gly <=> (1) nadh + (1) co2 + (1) nh3 + (1) meethf
GLYCL	meethf	product	2	(1) gly <=> (1) nadh + (1) co2 + (1) nh3 + (1) meethf
THR_D	thr	reactant	1,2,3,4	(1) thr <=> (1) nadh + (1) accoa + (1) gly
THR_D	gly	product	1,2	(1) thr <=> (1) nadh + (1) accoa + (1) gly
THR_D	accoa	product	3,4	(1) thr <=> (1) nadh + (1) accoa + (1) gly
CYS_S	ser	reactant	1,2,3	(3) atp + (4) nadph + (1) accoa + (1) ser + (1) so4 <=> (1) ac + (1) cys
CYS_S	accoa	reactant	4,5	(3) atp + (4) nadph + (1) accoa + (1) ser + (1) so4 <=> (1) ac + (1) cys
CYS_S	cys	product	1,2,3	(3) atp + (4) nadph + (1) accoa + (1) ser + (1) so4 <=> (1) ac + (1) cys
CYS_S	ac	product	4,5	(3) atp + (4) nadph + (1) accoa + (1) ser + (1) so4 <=> (1) ac + (1) cys
LLDAP_S	asp	reactant	1,2,3,4	(1) atp + (1) pyr + (2) nadph + (1) succoa + (1) glu + (1) asp <=> (1) akg + (1) suc + (1) lldap
LLDAP_S	pyr	reactant	5,6,7	(1) atp + (1) pyr + (2) nadph + (1) succoa + (1) glu + (1) asp <=> (1) akg + (1) suc + (1) lldap
LLDAP_S	glu	reactant	8,9,10,11,12	(1) atp + (1) pyr + (2) nadph + (1) succoa + (1) glu + (1) asp <=> (1) akg + (1) suc + (1) lldap
LLDAP_S	succoa	reactant	13,14,15,16	(1) atp + (1) pyr + (2) nadph + (1) succoa + (1) glu + (1) asp <=> (1) akg + (1) suc + (1) lldap
LLDAP_S	lldap	product	1,2,3,4,7,6,5	(1) atp + (1) pyr + (2) nadph + (1) succoa + (1) glu + (1) asp <=> (1) akg + (1) suc + (1) lldap
LLDAP_S	akg	product	8,9,10,11,12	(1) atp + (1) pyr + (2) nadph + (1) succoa + (1) glu + (1) asp <=> (1) akg + (1) suc + (1) lldap
LLDAP_S	suc	product	13,14,15,16	(1) atp + (1) pyr + (2) nadph + (1) succoa + (1) glu + (1) asp <=> (1) akg + (1) suc + (1) lldap
LYS_S	lldap	reactant	1,2,3,4,5,6,7	(1) lldap <=> (1) co2 + (1) lys
LYS_S	lys	product	1,2,3,4,5,6	(1) lldap <=> (1) co2 + (1) lys
LYS_S	co2	product	7	(1) lldap <=> (1) co2 + (1) lys
THR_S	asp	reactant	1,2,3,4	(2) atp + (2) nadph + (1) asp <=> (1) thr
THR_S	thr	product	1,2,3,4	(2) atp + (2) nadph + (1) asp <=> (1) thr
MET_S	asp	reactant	1,2,3,4	(1) atp + (2) nadph + (1) succoa + (1) asp + (1) cys + (1) methf <=> (1) pyr + (1) suc + (1) nh3 + (1) met
MET_S	methf	reactant	5	(1) atp + (2) nadph + (1) succoa + (1) asp + (1) cys + (1) methf <=> (1) pyr + (1) suc + (1) nh3 + (1) met
MET_S	cys	reactant	6,7,8	(1) atp + (2) nadph + (1) succoa + (1) asp + (1) cys + (1) methf <=> (1) pyr + (1) suc + (1) nh3 + (1) met
MET_S	succoa	reactant	9,10,11,12	(1) atp + (2) nadph + (1) succoa + (1) asp + (1) cys + (1) methf <=> (1) pyr + (1) suc + (1) nh3 + (1) met
MET_S	methf	product	1,2,3,4,5	(1) atp + (2) nadph + (1) succoa + (1) asp + (1) cys + (1) methf <=> (1) pyr + (1) suc + (1) nh3 + (1) met
MET_S	pyr	product	6,7,8	(1) atp + (2) nadph + (1) succoa + (1) asp + (1) cys + (1) methf <=> (1) pyr + (1) suc + (1) nh3 + (1) met
MET_S	suc	product	9,10,11,12	(1) atp + (2) nadph + (1) succoa + (1) asp + (1) cys + (1) methf <=> (1) pyr + (1) suc + (1) nh3 + (1) met
VAL_S	pyr	reactant	1,2,3	(2) pyr + (1) nadph + (1) glu <=> (1) co2 + (1) akg + (1) val
VAL_S	pyr	reactant	4,5,6	(2) pyr + (1) nadph + (1) glu <=> (1) co2 + (1) akg + (1) val
VAL_S	glu	reactant	7,8,9,10,11	(2) pyr + (1) nadph + (1) glu <=> (1) co2 + (1) akg + (1) val
VAL_S	val	product	1,2,3,5,6	(2) pyr + (1) nadph + (1) glu <=> (1) co2 + (1) akg + (1) val
VAL_S	co2	product	4	(2) pyr + (1) nadph + (1) glu <=> (1) co2 + (1) akg + (1) val
VAL_S	akg	product	7,8,9,10,11	(2) pyr + (1) nadph + (1) glu <=> (1) co2 + (1) akg + (1) val
LEU_S	accoa	reactant	1,2	(2) pyr + (1) nadph + (1) accoa + (1) glu <=> (1) nadh + (2) co2 + (1) akg + (1) leu
LEU_S	pyr	reactant	3,4,5	(2) pyr + (1) nadph + (1) accoa + (1) glu <=> (1) nadh + (2) co2 + (1) akg + (1) leu
LEU_S	pyr	reactant	6,7,8	(2) pyr + (1) nadph + (1) accoa + (1) glu <=> (1) nadh + (2) co2 + (1) akg + (1) leu
LEU_S	glu	reactant	9,10,11,12,13	(2) pyr + (1) nadph + (1) accoa + (1) glu <=> (1) nadh + (2) co2 + (1) akg + (1) leu
LEU_S	leu	product	1,2,4,7,8,5	(2) pyr + (1) nadph + (1) accoa + (1) glu <=> (1) nadh + (2) co2 + (1) akg + (1) leu
LEU_S	co2	product	3	(2) pyr + (1) nadph + (1) accoa + (1) glu <=> (1) nadh + (2) co2 + (1) akg + (1) leu
LEU_S	co2	product	6	(2) pyr + (1) nadph + (1) accoa + (1) glu <=> (1) nadh + (2) co2 + (1) akg + (1) leu
LEU_S	akg	product	9,10,11,12,13	(2) pyr + (1) nadph + (1) accoa + (1) glu <=> (1) nadh + (2) co2 + (1) akg + (1) leu
ILE_S	thr	reactant	1,2,3,4	(1) pyr + (1) nadph + (1) glu + (1) thr <=> (1) co2 + (1) akg + (1) nh3 + (1) ile
ILE_S	pyr	reactant	5,6,7	(1) pyr + (1) nadph + (1) glu + (1) thr <=> (1) co2 + (1) akg + (1) nh3 + (1) ile
ILE_S	glu	reactant	8,9,10,11,12	(1) pyr + (1) nadph + (1) glu + (1) thr <=> (1) co2 + (1) akg + (1) nh3 + (1) ile
ILE_S	ile	product	1,2,6,3,4,7	(1) pyr + (1) nadph + (1) glu + (1) thr <=> (1) co2 + (1) akg + (1) nh3 + (1) ile
ILE_S	co2	product	5	(1) pyr + (1) nadph + (1) glu + (1) thr <=> (1) co2 + (1) akg + (1) nh3 + (1) ile
ILE_S	akg	product	8,9,10,11,12	(1) pyr + (1) nadph + (1) glu + (1) thr <=> (1) co2 + (1) akg + (1) nh3 + (1) ile
PHE_S	pep	reactant	1,2,3	(1) atp + (2) pep + (1) nadph + (1) e4p + (1) glu <=> (1) co2 + (1) akg + (1) phe
PHE_S	pep	reactant	4,5,6	(1) atp + (2) pep + (1) nadph + (1) e4p + (1) glu <=> (1) co2 + (1) akg + (1) phe
PHE_S	e4p	reactant	7,8,9,10	(1) atp + (2) pep + (1) nadph + (1) e4p + (1) glu <=> (1) co2 + (1) akg + (1) phe
PHE_S	glu	reactant	11,12,13,14,15	(1) atp + (2) pep + (1) nadph + (1) e4p + (1) glu <=> (1) co2 + (1) akg + (1) phe
PHE_S	phe	product	1,2,3,5,6,7,8,9,10	(1) atp + (2) pep + (1) nadph + (1) e4p + (1) glu <=> (1) co2 + (1) akg + (1) phe
PHE_S	co2	product	4	(1) atp + (2) pep + (1) nadph + (1) e4p + (1) glu <=> (1) co2 + (1) akg + (1) phe
PHE_S	akg	product	11,12,13,14,15	(1) atp + (2) pep + (1) nadph + (1) e4p + (1) glu <=> (1) co2 + (1) akg + (1) phe
TYR_S	pep	reactant	1,2,3	(1) atp + (2) pep + (1) nadph + (1) e4p + (1) glu <=> (1) nadh + (1) co2 + (1) akg + (1) tyr
TYR_S	pep	reactant	4,5,6	(1) atp + (2) pep + (1) nadph + (1) e4p + (1) glu <=> (1) nadh + (1) co2 + (1) akg + (1) tyr
TYR_S	e4p	reactant	7,8,9,10	(1) atp + (2) pep + (1) nadph + (1) e4p + (1) glu <=> (1) nadh + (1) co2 + (1) akg + (1) tyr
TYR_S	glu	reactant	11,12,13,14,15	(1) atp + (2) pep + (1) nadph + (1) e4p + (1) glu <=> (1) nadh + (1) co2 + (1) akg + (1) tyr
TYR_S	tyr	product	1,2,3,5,6,7,8,9,10	(1) atp + (2) pep + (1) nadph + (1) e4p + (1) glu <=> (1) nadh + (1) co2 + (1) akg + (1) tyr
TYR_S	co2	product	4	(1) atp + (2) pep + (1) nadph + (1) e4p + (1) glu <=> (1) nadh + (1) co2 + (1) akg + (1) tyr
TYR_S	akg	product	11,12,13,14,15	(1) atp + (2) pep + (1) nadph + (1) e4p + (1) glu <=> (1) nadh + (1) co2 + (1) akg + (1) tyr
TRP_S	ser	reactant	1,2,3	(3) atp + (2) pep + (1) nadph + (1) r5p + (1) e4p + (1) gln + (1) ser <=> (1) g3p + (1) pyr + (1) co2 + (1) glu + (1) trp
TRP_S	r5p	reactant	4,5,6,7,8	(3) atp + (2) pep + (1) nadph + (1) r5p + (1) e4p + (1) gln + (1) ser <=> (1) g3p + (1) pyr + (1) co2 + (1) glu + (1) trp
TRP_S	pep	reactant	9,10,11	(3) atp + (2) pep + (1) nadph + (1) r5p + (1) e4p + (1) gln + (1) ser <=> (1) g3p + (1) pyr + (1) co2 + (1) glu + (1) trp
TRP_S	e4p	reactant	12,13,14,15	(3) atp + (2) pep + (1) nadph + (1) r5p + (1) e4p + (1) gln + (1) ser <=> (1) g3p + (1) pyr + (1) co2 + (1) glu + (1) trp
TRP_S	pep	reactant	16,17,18	(3) atp + (2) pep + (1) nadph + (1) r5p + (1) e4p + (1) gln + (1) ser <=> (1) g3p + (1) pyr + (1) co2 + (1) glu + (1) trp
TRP_S	gln	reactant	19,20,21,22,23	(3) atp + (2) pep + (1) nadph + (1) r5p + (1) e4p + (1) gln + (1) ser <=> (1) g3p + (1) pyr + (1) co2 + (1) glu + (1) trp
TRP_S	trp	product	1,2,3,5,4,11,12,13,14,15,10	(3) atp + (2) pep + (1) nadph + (1) r5p + (1) e4p + (1) gln + (1) ser <=> (1) g3p + (1) pyr + (1) co2 + (1) glu + (1) trp
TRP_S	co2	product	9	(3) atp + (2) pep + (1) nadph + (1) r5p + (1) e4p + (1) gln + (1) ser <=> (1) g3p + (1) pyr + (1) co2 + (1) glu + (1) trp
TRP_S	g3p	product	6,7,8	(3) atp + (2) pep + (1) nadph + (1) r5p + (1) e4p + (1) gln + (1) ser <=> (1) g3p + (1) pyr + (1) co2 + (1) glu + (1) trp
TRP_S	pyr	product	16,17,18	(3) atp + (2) pep + (1) nadph + (1) r5p + (1) e4p + (1) gln + (1) ser <=> (1) g3p + (1) pyr + (1) co2 + (1) glu + (1) trp
TRP_S	glu	product	19,20,21,22,23	(3) atp + (2) pep + (1) nadph + (1) r5p + (1) e4p + (1) gln + (1) ser <=> (1) g3p + (1) pyr + (1) co2 + (1) glu + (1) trp
HIS_S	r5p	reactant	1,2,3,4,5	(5) atp + (1) r5p + (1) gln + (1) asp + (1) fthf <=> (2) nadh + (1) akg + (1) fum + (1) his
HIS_S	fthf	reactant	6	(5) atp + (1) r5p + (1) gln + (1) asp + (1) fthf <=> (2) nadh + (1) akg + (1) fum + (1) his
HIS_S	gln	reactant	7,8,9,10,11	(5) atp + (1) r5p + (1) gln + (1) asp + (1) fthf <=> (2) nadh + (1) akg + (1) fum + (1) his
HIS_S	asp	reactant	12,13,14,15	(5) atp + (1) r5p + (1) gln + (1) asp + (1) fthf <=> (2) nadh + (1) akg + (1) fum + (1) his
HIS_S	his	product	5,4,3,2,1,6	(5) atp + (1) r5p + (1) gln + (1) asp + (1) fthf <=> (2) nadh + (1) akg + (1) fum + (1) his
HIS_S	akg	product	7,8,9,10,11	(5) atp + (1) r5p + (1) gln + (1) asp + (1) fthf <=> (2) nadh + (1) akg + (1) fum + (1) his
HIS_S	fum	product	12,13,14,15	(5) atp + (1) r5p + (1) gln + (1) asp + (1) fthf <=> (2) nadh + (1) akg + (1) fum + (1) his
SERD_L	ser	reactant	1,2,3	(1) ser <=> (1) pyr + (1) nh3
SERD_L	pyr	product	1,2,3	(1) ser <=> (1) pyr + (1) nh3
MTHFR2	meethf	reactant	1	(1) nadh + (1) meethf <=> (1) methf
MTHFR2	methf	product	1	(1) nadh + (1) meethf <=> (1) methf
MTHFD	meethf	reactant	1	(1) meethf <=> (1) nadph + (1) fthf
MTHFD	fthf	product	1	(1) meethf <=> (1) nadph + (1) fthf
GLUC_UP	gluc	reactant	1,2,3,4,5,6	(1) atp + (1) gluc <=> (1) g6p
GLUC_UP	g6p	product	1,2,3,4,5,6	(1) atp + (1) gluc <=> (1) g6p
ACTPP	ac	reactant	1,2	(1) ac <=> (1) ac_e
ACTPP	ac_e	product	1,2	(1) ac <=> (1) ac_e
CO2TPP	co2	reactant	1	(1) co2 <=> (1) co2_e
CO2TPP	co2_e	product	1	(1) co2 <=> (1) co2_e

## Sheet: Atom Symmetry Mapping
Metabolite #	Metabolite	Default Mapping	Symmetry Mapping
58	suc	1 2 3 4	4 3 2 1
22	fum	1 2 3 4	4 3 2 1
34	lldap	1 2 3 4 5 6 7	7 6 5 4 3 2 1

## Sheet: Biomass_equations
Metabolite	WT	△pgi	△rpe	△edd	△eda	△fbp	△zwf	△gnd
ala	0.470219	0.428814	0.536146	0.496041	0.505229	0.476973	0.482063	0.500351
arg	0.270761	0.24692	0.308723	0.28563	0.290921	0.27465	0.277582	0.288112
asn	0.236004	0.216625	0.27184	0.250072	0.256819	0.243141	0.246209	0.262114
asp	0.236004	0.216625	0.27184	0.250072	0.256819	0.243141	0.246209	0.262114
cys	0.08383	0.0764485	0.0955834	0.0884335	0.0900715	0.085034	0.0859416	0.089202
glu	0.2801	0.241224	0.319568	0.304391	0.304769	0.26801	0.268716	0.309451
gln	0.2801	0.241224	0.319568	0.304391	0.304769	0.26801	0.268716	0.309451
gly	0.432057	0.383038	0.488943	0.459858	0.466304	0.448323	0.442159	0.461413
his	0.0823636	0.0756244	0.0975465	0.0875135	0.0902097	0.0822261	0.0844051	0.0958963
ile	0.215025	0.192608	0.242904	0.218449	0.222788	0.216337	0.217331	0.22017
leu	0.377136	0.340384	0.423911	0.391805	0.399941	0.386688	0.382764	0.390934
lys	0.279149	0.248207	0.314742	0.288773	0.305012	0.282453	0.286372	0.313233
met	0.107291	0.0983285	0.118415	0.111752	0.11449	0.10867	0.110388	0.108049
phe	0.152904	0.141119	0.169384	0.155533	0.158023	0.156663	0.156588	0.15451
pro	0.177979	0.161421	0.198047	0.185699	0.190342	0.181538	0.18088	0.182785
ser	0.23255	0.209134	0.26429	0.244144	0.250741	0.236268	0.234349	0.24872
thr	0.244364	0.223329	0.289437	0.258517	0.266703	0.255669	0.250181	0.270347
trp	0.0520324	0.0474508	0.0593276	0.0548898	0.0559064	0.0527798	0.0533431	0.0553667
tyr	0.131032	0.11878	0.147636	0.135979	0.139211	0.134418	0.131409	0.132275
val	0.314654	0.278556	0.351061	0.319996	0.327282	0.313611	0.319178	0.330701
g6p	0.249164	0.494053	0.279651	0.59591	0.326152	0.373408	0.25405	0.437557
f6p	0.0709	0.0709	0.0709	0.0709	0.0709	0.0709	0.0709	0.0709
r5p	0.782099	0.540503	0.71959	0.788229	0.729877	0.757664	0.722896	0.706118
e4p	0	0	0	0	0	0	0	0
g3p	0.0823345	0.061594	0.0921941	0.0824948	0.0777505	0.0793976	0.0845381	0.103347
3pg	0.589023	0.42716	0.562369	0.592764	0.553935	0.571813	0.556645	0.565653
pep	0.0511	0.0511	0.0511	0.0511	0.0511	0.0511	0.0511	0.0511
pyr	0.0828	0.0828	0.0828	0.0828	0.0828	0.0828	0.0828	0.0828
accoa	1.71052	1.37528	1.8927	1.70738	1.62224	1.63954	1.75736	2.11577
akg	0.0869	0.0869	0.0869	0.0869	0.0869	0.0869	0.0869	0.0869
oac	0.351511	0.251037	0.325514	0.35406	0.329792	0.341349	0.326889	0.319912
atp	32.8854	30.3246	32.4254	33.2936	32.3435	32.6946	32.3181	32.6409
nadph	3.94091	3.1848	4.2495	3.95069	3.75027	3.7831	3.97897	4.61659
meethf	0.459389	0.318266	0.422875	0.462969	0.428884	0.445116	0.424807	0.415006
nadh	-1.4584	-1.01429	-1.35872	-1.4693	-1.3623	-1.41264	-1.35686	-1.34626

## Sheet: Reduced Network
Rxn ID	Rxn Formula	Reversible	Lower bound	Upper bound
PGI	(1) g6p <=> (1) f6p	1	-1000	1000
PFK	(1) f6p --> (1) fbp	0	0	1000
FBA	(1) fbp <=> (1) dhap + (1) g3p	0	0	1000
TPI	(1) dhap <=> (1) g3p	0	0	1000
GAPD/PGK	(1) g3p <=> (1) 3pg	0	0	1000
PGM/ENO	(1) 3pg <=> (1) pep	1	-1000	1000
PYK	(1) pep --> (1) pyr	0	0	1000
G6PDH2r	(1) g6p --> (1) 6pg	0	0	1000
GND	(1) 6pg --> (1) co2 + (1) ru5p	0	0	1000
RPE	(1) ru5p <=> (1) x5p	1	-1000	1000
RPI	(1) ru5p <=> (1) r5p	1	-1000	1000
TKThlf1	(1) x5p <=> (1) ec2 + (1) g3p	1	-1000	1000
TKThlf2	(1) x7p <=> (1) ec2 + (1) r5p	1	-1000	1000
TKThlf3	(1) f6p <=> (1) ec2 + (1) e4p	1	-1000	1000
TALA	(1) g3p + (1) s7p <=> (1) e4p + (1) f6p	1	-1000	1000
EDD	(1) 6pg --> (1) kdpg	0	0	1000
EDA	(1) kdpg --> (1) g3p + (1) pyr	0	0	1000
PDH	(1) pyr --> (1) accoa + (1) co2	0	0	1000
CS	(1) accoa + (1) oac --> (1) cit	0	0	1000
ACONT	(1) cit <=> (1) icit	0	0	1000
ICDHyr	(1) icit <=> (1) akg + (1) co2	0	0	1000
AKGDH	(1) akg --> (1) co2 + (1) succoa	0	0	1000
SUCOAS	(1) succoa <=> (1) suc	0	0	1000
SUCDi	(1) suc <=> (1) fum	0	0	1000
FUM	(1) fum <=> (1) mal	0	0	1000
MDH	(1) mal <=> (1) oac	1	-1000	1000
ICL	(1) icit --> (1) glx + (1) suc	0	0	1000
MALS	(1) accoa + (1) glx --> (1) mal	0	0	1000
ME2	(1) mal --> (1) co2 + (1) pyr	0	0	1000
PPC	(1) co2 + (1) pep --> (1) oac	1	0	1000
PTAr/ACKr	(1) accoa <=> (1) ac	1	-1000	1000
GLUDy	(1) akg --> (1) glu	0	0	1000
GLNS	(1) glu --> (1) gln	0	0	1000
PRO_S	(1) glu --> (1) pro	0	0	1000
ARG_S	(1) co2 + (1) glu --> (1) arg	0	0	1000
ASPTA	(1) oac --> (1) asp	0	0	1000
ASN_S	(1) asp --> (1) asn	0	0	1000
ALA_S	(1) pyr --> (1) ala	0	0	1000
SER_S	(1) 3pg --> (1) ser	0	0	1000
GHMT2r	(1) Ser <=> (1) Gly + (1) MEETHF	1	-1000	1000
GLYCL	(1) gly <=> (1) co2 + (1) meethf	1	-1000	1000
CYS_S	(1) ser --> (1) cys	0	0	1000
LLDAP_S	(1) asp + (1) pyr --> (1) lldap	0	0	1000
LYS_S	(1) lldap --> (1) co2 + (1) lys	0	0	1000
THR_S	(1) asp --> (1) thr	0	0	1000
MET_S	(1) asp + (1) methf --> (1) met	0	0	1000
VAL_S	(2) pyr --> (1) co2 + (1) val	0	0	1000
LEU_S	(1) accoa + (2) pyr --> (2) co2 + (1) leu	0	0	1000
ILE_S	(1) pyr + (1) thr --> (1) co2 + (1) ile	0	0	1000
PHE_S	(1) e4p + (2) pep --> (1) co2 + (1) phe	0	0	1000
TYR_S	(1) e4p + (2) pep --> (1) co2 + (1) tyr	0	0	1000
TRP_S	(1) e4p + (1) gln + (1) pep + (1) r5p + (1) ser --> (1) co2 + (1) g3p + (1) glu + (1) trp	0	0	1000
HIS_S	(1) fthf + (1) r5p --> + (1) his	0	0	1000
MTHFR2	(1) meethf --> (1) methf	0	0	1000
MTHFD	(1) meethf --> (1) fthf	0	0	1000
GLUC_UP	(1) atp + (1) gluc <=> (1) g6p	0	0	1000
ACTPP	(1) ac <=> (1) ac_e	0	0	1000
CO2TPP	(1) co2 <=> (1) co2_e	0	0	1000
BIOMASS	(0.47) ala + (0.271) arg + (0.236) asn + (0.236) asp + (0.084) cys + (0.28) glu + (0.28) gln + (0.432) gly + (0.082) his + (0.215) ile + (0.377) leu + (0.279) lys + (0.107) met + (0.153) phe + (0.178) pro + (0.233) ser + (0.244) thr + (0.052) trp + (0.131) tyr + (0.315) val + (0.249) g6p + (0.071) f6p + (0.782) r5p + (0.082) g3p + (0.589) 3pg + (0.051) pep + (0.083) pyr + (1.711) accoa + (0.087) …	0	0	1000

## Sheet: References
#	Title	Authors	Journal	Year	Volume	Issue	Start Page	End Page	PubMed ID
1	Parallel labeling experiments with [U-13C]glucose validate E. coli metabolic network model for 13C metabolic flux analysis	R. W. Leighty and M. R. Antoniewicz	Metabolic Engineering	2012	14	5	533	541	22771935
2	13C metabolic flux analysis at a genome-scale	S. Gopalakrishnan and C. D. Maranas	Metabolic engineering	2015	32		12	22	26358840
3	BiGG: a Biochemical Genetic and Genomic knowledgebase of large scale metabolic reconstructions	J. Shellenberger, J. O. Park, T. M. Conrad, B. O. Palsson	BMC Bioinformatics	2010	11	1	1	10	20426874
4	Characterization of physiological responses to 22 gene knockouts in Escherichia coli central carbon metabolism	C. P. Long, J. E. Gonzalez, N. R. Sandoval, and M. R. Antoniewicz	Metabolic Engineering	2016	37		102	113	27212692
5	BRENDA in 2017: new perspectives and new tools in BRENDA	S. Placzek, I. Schomburg, A. Chang, L. Jeske, M. Ulbrich, J. Tillack, D. Schomburg	Nucleic Acids Research	2017	45	D1	D380	D388	27924025
6	The EcoCyc database: reflecting new knowledge about Escherichia coli K-12	I. M. Keseler, A. Mackie, A. Santos-Zavaleta, R. Billington, C. Bonavides-Martinez, R. Caspi, C. Fulcher, S. Gama-Castro, A. Kothari, M. Krummenacker, M. Latendresse, L. Muniz-Rascado, Q. Ong, S. Paley, M. Peralta-Gil, P. Subhraveti, D. A. Velazquez-Ramirez, D. Weaver, J. Collado-Vides, I. Paulsen, P. D. Karp	Nucleic Acids Research	2017	45	D1	D543	D550	27899573
