# Supplementary material for: From Escherichia coli mutant 13C labeling data to a core kinetic model: A kinetic model parameterization pipeline
Source: PLoS Comput Biol. 2019 Sep 10;15(9):e1007319. doi: 10.1371/journal.pcbi.1007319 (PMC6759195; doi:10.1371/journal.pcbi.1007319)
Supplement: S8 File — (XLSX) [file pcbi.1007319.s008.xlsx]

## Sheet: Read Me
Supplementary File S8: Experimental Data used for 13C-MFA flux elucidation
Worksheet	Contents	Notes
Tracer Data		Information about the tracer isotope labeling used for 13C-MFA
	Metabolite	carbon substrate containing isotope labeling
	fraction	fraction of substrate that is labeled
	nCarbons	number of carbons in substrate
	position	carbon posititions that are labeled in substrate
	purity	purity of the 13C-labeled substrate
wild-type MS data		wild-type strain MS data
	fragment name	Mass spectrometry measurment ID
	EMU	Name of metabolite and positions of carbons within metabolite measured
	data	Mass isotopomer abundance of measured EMU, expressed as [M0,M1,M2,…]
	error	Error used to weight residuals in 13C-MFA optimization, all errors correspond to uncertainty of measurement equipment, expressed for [M0,M1,M2,…]
wild-type Flux data		wild-type strain flux data
	flux	reaction fitted
	value	flux value used for fitting
	error	error value used to weight residual in 13C-MFA optimization
pgi MS data		pgi knockout strain MS data
	fragment name	Mass spectrometry measurment ID
	EMU	Name of metabolite and positions of carbons within metabolite measured
	data	Mass isotopomer abundance of measured EMU, expressed as [M0, M1, M2, …]
	error	Error used to weight residuals in 13C-MFA optimization, all errors correspond to uncertainty of measurement equipment, expressed for [M0,M1,M2,…]
pgi Flux data		pgi knockout strain flux data
	flux	reaction fitted
	value	flux value used for fitting
	error	error value used to weight residual in 13C-MFA optimization
rpe MS data		rpe knockout strain MS data
	fragment name	Mass spectrometry measurment ID
	EMU	Name of metabolite and positions of carbons within metabolite measured
	data	Mass isotopomer abundance of measured EMU, expressed as [M0, M1, M2, …]
	error	Error used to weight residuals in 13C-MFA optimization, all errors correspond to uncertainty of measurement equipment, expressed for [M0,M1,M2,…]
rpe Flux data		rpe knockout strain flux data
	flux	reaction fitted
	value	flux value used for fitting
	error	error value used to weight residual in 13C-MFA optimization
edd MS data		edd knockout strain MS data
	fragment name	Mass spectrometry measurment ID
	EMU	Name of metabolite and positions of carbons within metabolite measured
	data	Mass isotopomer abundance of measured EMU, expressed as [M0, M1, M2, …]
	error	Error used to weight residuals in 13C-MFA optimization, all errors correspond to uncertainty of measurement equipment, expressed for [M0,M1,M2,…]
edd Flux data		edd knockout strain flux data
	flux	reaction fitted
	value	flux value used for fitting
	error	error value used to weight residual in 13C-MFA optimization
eda MS data		eda knockout strain MS data
	fragment name	Mass spectrometry measurment ID
	EMU	Name of metabolite and positions of carbons within metabolite measured
	data	Mass isotopomer abundance of measured EMU, expressed as [M0, M1, M2, …]
	error	Error used to weight residuals in 13C-MFA optimization, all errors correspond to uncertainty of measurement equipment, expressed for [M0,M1,M2,…]
eda Flux data		eda knockout strain flux data
	flux	reaction fitted
	value	flux value used for fitting
	error	error value used to weight residual in 13C-MFA optimization
fbp MS data		fbp knockout strain MS data
	fragment name	Mass spectrometry measurment ID
	EMU	Name of metabolite and positions of carbons within metabolite measured
	data	Mass isotopomer abundance of measured EMU, expressed as [M0, M1, M2, …]
	error	Error used to weight residuals in 13C-MFA optimization, all errors correspond to uncertainty of measurement equipment, expressed for [M0,M1,M2,…]
fbp Flux data		fbp knockout strain flux data
	flux	reaction fitted
	value	flux value used for fitting
	error	error value used to weight residual in 13C-MFA optimization
zwf MS data		zwf knockout strain MS data
	fragment name	Mass spectrometry measurment ID
	EMU	Name of metabolite and positions of carbons within metabolite measured
	data	Mass isotopomer abundance of measured EMU, expressed as [M0, M1, M2, …]
	error	Error used to weight residuals in 13C-MFA optimization, all errors correspond to uncertainty of measurement equipment, expressed for [M0,M1,M2,…]
zwf Flux data		zwf knockout strain flux data
	flux	reaction fitted
	value	flux value used for fitting
	error	error value used to weight residual in 13C-MFA optimization
gnd MS data		gnd knockout strain MS data
	fragment name	Mass spectrometry measurment ID
	EMU	Name of metabolite and positions of carbons within metabolite measured
	data	Mass isotopomer abundance of measured EMU, expressed as [M0, M1, M2, …]
	error	Error used to weight residuals in 13C-MFA optimization, all errors correspond to uncertainty of measurement equipment, expressed for [M0,M1,M2,…]
gnd Flux data		gnd knockout strain flux data
	flux	reaction fitted
	value	flux value used for fitting
	error	error value used to weight residual in 13C-MFA optimization
Glucose Uptake
	Strain	E. coli strain
	Glucose Uptake	Absolute glucose uptake rate (mmol/gDW/h)
	SD	Standard Deviation associated with absolute glucose uptake rate (mmol/gDW/h)
	p-value	p-value for difference between mutant strain glucose uptake rate and wild-type glucose uptake rate with two measured datapoints
Experiental Km Values
	Reaction	Reaction corresponding to Km parameter
	Metabolite	Metabolite corresponding to Km parameter
	Lower Bound	Literature-identified Km lower bound
	Upper Bound	Literature-identified Km upper bound
References
	Sheet	Name of sheet containing exprimental data
	Source	Source of experimental data

## Sheet: Tracer Data
Metabolite	fraction	nCarbons	position	purity
glucose	1	6	1,2	99.5

## Sheet: wild-type MS data
fragment name	EMU	data	error
ala232	Alanine-2,3	[0.525976424488030,0.0779953605215457,0.396028214990425]	[0.003,0.003,0.003]
ala260	Alanine-1,2,3	[0.521893666499002,0.0518487502415963,0.415560578266643,0.0106970049927585]	[0.003,0.003,0.003,0.003]
gly218	Glycine-2	[0.593164155625117,0.406835844374883]	[0.003,0.003]
gly246	Glycine-1,2	[0.560132079443776,0.424943199111196,0.0149247214450285]	[0.003,0.003,0.003]
val260	Valine-2,3,4,5	[0.285810800723696,0.0818097298090470,0.417164365607903,0.0598826519119965,0.155332451947358]	[0.003,0.003,0.003,0.003,0.003]
val288	Valine-1,2,3,4,5	[0.284685974234133,0.0657389134318357,0.426075323485368,0.0559681797303794,0.164673781789470,0.00285782732881362]	[0.003,0.003,0.003,0.003,0.003,0.003]
leu274	Leucine-2,3,4,5,6	[0.164691590999858,0.168353485298170,0.265047498746380,0.220401625489066,0.111684148720369,0.0698216507461566]	[0.003,0.003,0.003,0.003,0.003,0.003]
ser390	Serine-1,2,3	[0.466572418118737,0.163781885428624,0.361803776614349,0.00784191983828998]	[0.003,0.003,0.003,0.003]
thr376	Threonine-2,3,4	[0.435182945648378,0.156326889711226,0.338406075901465,0.0700840887389318]	[0.003,0.003,0.003,0.003]
thr404	Threonine-1,2,3,4	[0.404117662008949,0.125213338057568,0.361730703476071,0.0762439810208714,0.0326943154365413]	[0.003,0.003,0.003,0.003,0.003]
phe302	Phenylalanine-1,2	[0.568598554141057,0.420016411435914,0.0113850344230294]	[0.003,0.003,0.003]
phe308	Penylalanine-2,3,4,5,6,7,8,9	[0.195593251481259,0.0778658605513044,0.338312042924822,0.106857783500028,0.192184262525226,0.0486446201629529,0.0329630925035728,0.00766005126790306,0]	[0.003,0.003,0.003,0.003,0.003,0.003,0.003,0.003,0.003]
phe336	Phenylalanine-1,2,3,4,5,6,7,8,9	[0.193825217370194,0.0695329601858495,0.341254131845629,0.103521783164264,0.196800414515776,0.0505663551831632,0.0345359380473553,0.00959612643629207,0.000556506147268043,0]	[0.003,0.003,0.003,0.003,0.003,0.003,0.003,0.003,0.003,0.003]
asp390	Aspartate-2,3,4	[0.433356741016620,0.156170275004798,0.339055427502831,0.0714175564757516]	[0.003,0.003,0.003,0.003]
asp418	Aspartate-1,2,3,4	[0.405039627745943,0.125471107037541,0.358696374272836,0.0770951608987957,0.0336977300448852]	[0.003,0.003,0.003,0.003,0.003]
glu330	Glutamate-2,3,4,5	[0.262874412288214,0.133960184948661,0.374121812350765,0.0965817643703525,0.132461826042008]	[0.003,0.003,0.003,0.003,0.003]
glu432	Glutamate-1,2,3,4,5	[0.235807375696436,0.117125461260040,0.352694711137051,0.126637903839845,0.138392890292234,0.0293416577743950]	[0.003,0.003,0.003,0.003,0.003,0.003]
tyr302	Tyrosine-1,2	[0.565045444999837,0.424057866129919,0.0108966888702449]	[0.003,0.003,0.003]
r5p173	Ribose-5-phosphate-4,5	[0.678506824707988,0.0543136268506918,0.267179548441320]	[0.003,0.003,0.003]
r5p284	Ribose-5-Phosphate-1,2,3,4	[0.0395472892857728,0.607049468259884,0.292431793505876,0.0585589408438295,0.00241250810463783]	[0.003,0.003,0.003,0.003,0.003]
g6p173	Glucose-6-phosphate-5,6	[0.873044347470671,0.0335096938558690,0.0934459586734596]	[0.003,0.003,0.003]
g6p370	Glucose-6-phosphate-1,2,3,4,5	[0.0316539180663166,0.0353263869657316,0.817122098476929,0.104704268289258,0.0106335216732078,0.000559806528557053]	[0.003,0.003,0.003,0.003,0.003,0.003]

## Sheet: wild-type Flux data
flux	value	error
Glucose Uptake	100	0.001
Acetate Excretion	71.364	3.5682

## Sheet: pgi MS data
fragment name	EMU	data	error
ala232	Alanine-2,3	[0.578381317393330,0.411171059256839,0.0104476233498316]	[0.003,0.003,0.003]
ala260	Alanine-1,2,3	[0.562512499355160,0.195669579023460,0.239484941043064,0.00233298057831524]	[0.003,0.003,0.003,0.003]
gly218	Glycine-2	[0.961154566043102,0.0388454339568982]	[0.003,0.003]
gly246	Glycine-1,2	[0.770482212977909,0.223386395617759,0.00613139140433193]	[0.003,0.003,0.003]
val260	Valine-2,3,4,5	[0.339609311460619,0.466167502052601,0.184069035641220,0.00957420291220134,0.000579947933358828]	[0.003,0.003,0.003,0.003,0.003]
val288	Valine-1,2,3,4,5	[0.334319154631225,0.336573102905544,0.220772034531665,0.104756007428729,0.00347326070084564,0.000106439801991437]	[0.003,0.003,0.003,0.003,0.003,0.003]
leu274	Leucine-2,3,4,5,6	[0.236630824330797,0.416446607417094,0.277324836865898,0.0667061321262372,0.00285480083548524,3.67984244884290e-05]	[0.003,0.003,0.003,0.003,0.003,0.003]
ser390	Serine-1,2,3	[0.563659225975343,0.301661662732364,0.133325078090253,0.00135403320204026]	[0.003,0.003,0.003,0.003]
thr376	Threonine-2,3,4	[0.430766367866719,0.427124152894647,0.136247269173742,0.00586221006489176]	[0.003,0.003,0.003,0.003]
thr404	Threonine-1,2,3,4	[0.371048100923773,0.415426131199407,0.188254670047114,0.0249250037914893,0.000346094038216768]	[0.003,0.003,0.003,0.003,0.003]
phe302	Phenylalanine-1,2	[0.781087923959967,0.213654570064545,0.00525750597548804]	[0.003,0.003,0.003]
phe308	Penylalanine-2,3,4,5,6,7,8,9	[0.313532047678714,0.403699255338040,0.199884203523976,0.0611628896669019,0.0182728617082854,0.00278312449519082,0.000307653908137341,0.000152135482133957,0.000205828198619959]	[0.003,0.003,0.003,0.003,0.003,0.003,0.003,0.003,0.003]
phe336	Phenylalanine-1,2,3,4,5,6,7,8,9	[0.309290377953828,0.315602932118069,0.222551309056509,0.112265364366510,0.0295270239973144,0.00849010054597170,0.00135614484365242,0.000317358992344632,0.000221292722219441,0.000378095403581918]	[0.003,0.003,0.003,0.003,0.003,0.003,0.003,0.003,0.003,0.003]
asp390	Aspartate-2,3,4	[0.431587408349199,0.426636027262728,0.135663101926670,0.00611346246140344]	[0.003,0.003,0.003,0.003]
asp418	Aspartate-1,2,3,4	[0.371191432946482,0.415477942851902,0.186965187541318,0.0261523626729685,0.000213073987330181]	[0.003,0.003,0.003,0.003,0.003]
glu330	Glutamate-2,3,4,5	[0.304322103335391,0.442192626687681,0.216829343436897,0.0353865035975236,0.00126942294250777]	[0.003,0.003,0.003,0.003,0.003]
glu432	Glutamate-1,2,3,4,5	[0.253676446779257,0.416089281726476,0.260475841445280,0.0657243990123602,0.00415920951149037,-0.000125178474863483]	[0.003,0.003,0.003,0.003,0.003,0.003]
tyr302	Tyrosine-1,2	[0.780939353381797,0.213894375324054,0.00516627129414936]	[0.003,0.003,0.003]
r5p_173	Ribose-5-phosphate-4,5	[0.862642194569259,0.134350101754816,0.00300770367592569]	[0.003,0.003,0.003]
r5p_284	Ribose-5-Phosphate-1,2,3,4	[0.0292257102416391,0.870459281048958,0.0901858685802367,0.00932377679493389,0.000805363334232073]	[0.003,0.003,0.003,0.003,0.003]
g6p_173	Glucose-6-phosphate-5,6	[0.975330989067580,0.0236206779728399,0.00104833295958026]	[0.003,0.003,0.003]
g6p_370	Glucose-6-phosphate-1,2,3,4,5	[0.00926349780533408,0.00570599520404371,0.954736988379585,0.0277224425303979,0.00218037228048903,0.000390703800150327]	[0.003,0.003,0.003,0.003,0.003,0.003]

## Sheet: pgi Flux data
flux	value	error
Glucose Uptake	100	0.0001
Acetate Excretion	1.7	0.085

## Sheet: rpe MS data
fragment name	EMU	data	error
ala232	Alanine-2,3	[0.492175610616332,0.0284183985415425,0.479405990842126]	[0.003,0.003,0.003]
ala260	Alanine-1,2,3	[0.487859096436905,0.0289027256387232,0.450550565981851,0.0326876119425204]	[0.003,0.003,0.003,0.003]
gly218	Glycine-2	[0.512352725064770,0.487647274935230]	[0.003,0.003]
gly246	Glycine-1,2	[0.504940303182316,0.446605929452941,0.0484537673647432]	[0.003,0.003,0.003]
val260	Valine-2,3,4,5	[0.255750753865216,0.0262023984092774,0.463361938081779,0.0231601217901738,0.231524787853554]	[0.003,0.003,0.003,0.003,0.003]
val288	Valine-1,2,3,4,5	[0.255526477346265,0.0245516272259907,0.448805560193869,0.0370638462869343,0.218502575566171,0.0155499133807705]	[0.003,0.003,0.003,0.003,0.003,0.003]
leu274	Leucine-2,3,4,5,6	[0.143138091785033,0.127446438314148,0.248281995774585,0.238791948453507,0.129314455404757,0.113027070267972]	[0.003,0.003,0.003,0.003,0.003,0.003]
ser390	Serine-1,2,3	[0.383135833559050,0.235651130688728,0.357317896002938,0.0238951397492847]	[0.003,0.003,0.003,0.003]
thr376	Threonine-2,3,4	[0.348073027507475,0.181302102911081,0.345484846469278,0.125140023112166]	[0.003,0.003,0.003,0.003]
thr404	Threonine-1,2,3,4	[0.322786793421377,0.109991257598240,0.375440707674603,0.106507431480941,0.0852738098248387]	[0.003,0.003,0.003,0.003,0.003]
phe336	Phenylalanine-1,2,3,4,5,6,7,8,9	[0.240861842783357,0.0296691739950674,0.428182917861759,0.0536099269776621,0.213080030517631,0.0289248209581655,0.00317409712721690,0.00185748653645430,0.000391342029898096,0.000248361212788385]	[0.003,0.003,0.003,0.003,0.003,0.003,0.003,0.003,0.003,0.003]
asp390	Aspartate-2,3,4	[0.349138843017689,0.180094622493358,0.344296566615491,0.126469967873462]	[0.003,0.003,0.003,0.003]
asp418	Aspartate-1,2,3,4	[0.324187465199091,0.110470778369510,0.372956894820935,0.107067961016128,0.0853169005943354]	[0.003,0.003,0.003,0.003,0.003]
glu330	Glutamate-2,3,4,5	[0.202231734670056,0.146041750650473,0.348751300400785,0.138246488021582,0.164728726257104]	[0.003,0.003,0.003,0.003,0.003]
glu432	Glutamate-1,2,3,4,5	[0.184439453409807,0.0993844010175129,0.331253049867358,0.157037017215630,0.168430068150665,0.0594560103390265]	[0.003,0.003,0.003,0.003,0.003,0.003]
tyr302	Tyrosine-1,2	[0.509451170601383,0.458239264871689,0.0323095645269284]	[0.003,0.003,0.003]

## Sheet: rpe Flux data
flux	value	error
Glucose Uptake	100	0.001
Acetate Excretion	59.4	2.97

## Sheet: edd MS data
fragment name	EMU	data	error
ala232	Alanine-2,3	[0.524383095671966,0.0740282755652181,0.401588628762817]	[0.003,0.003,0.003]
ala260	Alanine-1,2,3	[0.519407521978225,0.0531257997912797,0.417505001311828,0.00996167691866784]	[0.003,0.003,0.003,0.003]
gly218	Glycine-2	[0.590173968484445,0.409826031515555]	[0.003,0.003]
gly246	Glycine-1,2	[0.557325171145190,0.427925658527381,0.0147491703274291]	[0.003,0.003,0.003]
val260	Valine-2,3,4,5	[0.282782074028070,0.0778133569438108,0.423000632805117,0.0571608070795148,0.159243129143487]	[0.003,0.003,0.003,0.003,0.003]
val288	Valine-1,2,3,4,5	[0.282195656964445,0.0646270357562806,0.429287084122692,0.0543537888541233,0.165907049985242,0.00362938431721673]	[0.003,0.003,0.003,0.003,0.003,0.003]
leu274	Leucine-2,3,4,5,6	[0.158585509060633,0.168249611842984,0.265365288946158,0.224148844018456,0.111759121836727,0.0718916242950419]	[0.003,0.003,0.003,0.003,0.003,0.003]
ser390	Serine-1,2,3	[0.460495639524978,0.169275021534536,0.362537213116941,0.00769212582354564]	[0.003,0.003,0.003,0.003]
thr376	Threonine-2,3,4	[0.422749002879971,0.163440529370273,0.339187050359776,0.0746234173899800]	[0.003,0.003,0.003,0.003]
thr404	Threonine-1,2,3,4	[0.392288176521246,0.129559775293116,0.361494416617889,0.0816693821344991,0.0349882494332497]	[0.003,0.003,0.003,0.003,0.003]
phe302	Phenylalanine-1,2	[0.566534051179100,0.422897020560903,0.0105689282599972]	[0.003,0.003,0.003]
phe308	Penylalanine-2,3,4,5,6,7,8,9	[0.189902894852918,0.0776721223537357,0.340050264445717,0.108079678797584,0.194078289956092,0.0486752585454093,0.0327394825025038,0.00851308703562085,0.000288921510418263]	[0.003,0.003,0.003,0.003,0.003,0.003,0.003,0.003,0.003]
phe336	Phenylalanine-1,2,3,4,5,6,7,8,9	[0.189233211759818,0.0696730663729346,0.341896994633121,0.104776941898040,0.198255422602849,0.0516569535156121,0.0342364911648213,0.00972406388538083,0.000417723401113209,0.000129130766309636]	[0.003,0.003,0.003,0.003,0.003,0.003,0.003,0.003,0.003,0.003]
asp390	Aspartate-2,3,4	[0.423371572833234,0.161627161987359,0.339238369990827,0.0757628951885804]	[0.003,0.003,0.003,0.003]
asp418	Aspartate-1,2,3,4	[0.393089535444743,0.130735835525116,0.358278198350187,0.0822908839152586,0.0356055467646960]	[0.003,0.003,0.003,0.003,0.003]
glu330	Glutamate-2,3,4,5	[0.252564094186010,0.137994698665887,0.374740213902534,0.101081190954812,0.133619802290758]	[0.003,0.003,0.003,0.003,0.003]
glu432	Glutamate-1,2,3,4,5	[0.224185712099936,0.119172297804681,0.352163599908083,0.133137081840541,0.140068006294966,0.0312733020517928]	[0.003,0.003,0.003,0.003,0.003,0.003]
tyr302	Tyrosine-1,2	[0.561884083051214,0.427136827043567,0.0109790899052198]	[0.003,0.003,0.003]
r5p_173	Ribose-5-phosphate-4,5	[0.687762032496173,0.0531231190520590,0.259114848451769]	[0.003,0.003,0.003]
r5p_284	Ribose-5-Phosphate-1,2,3,4	[0.0378461594147439,0.620320719661195,0.280688633308482,0.0581358036991688,0.00300868391640972]	[0.003,0.003,0.003,0.003,0.003]
g6p_173	Glucose-6-phosphate-5,6	[0.874613424460859,0.0327478166916833,0.0926387588474573]	[0.003,0.003,0.003]
g6p_370	Glucose-6-phosphate-1,2,3,4,5	[0.0200794064789392,0.0336130824927235,0.830703504005890,0.106050149474748,0.00939539873715021,0.000158458810548407]	[0.003,0.003,0.003,0.003,0.003,0.003]

## Sheet: edd Flux data
flux	value	error
Glucose Uptake	100	0.001
Acetate Excretion	75.5	3.775

[truncated: 11 more sheets: eda MS data, eda Flux data, fbp MS data, fbp Flux data, zwf MS data, zwf Flux data, gnd MS data, gnd Flux data, Glucose Uptake, Experimental Km Values, References]
