# Supplementary material for: From Escherichia coli mutant 13C labeling data to a core kinetic model: A kinetic model parameterization pipeline
Source: PLoS Comput Biol. 2019 Sep 10;15(9):e1007319. doi: 10.1371/journal.pcbi.1007319 (PMC6759195; doi:10.1371/journal.pcbi.1007319)
Supplement: S9 File — (XLSX) [file pcbi.1007319.s009.xlsx]

## Sheet: Read Me
Supplementary File S9: k-ecoli74 model information
Worksheet	Contents	Notes
13C-MFA Flux Ranges
	Reaction	abbreviation of reaction
	Strain	genetic condition of E. coli strain
	Optimal Value	Optimal flux value
	Lower Bound	95% confidence interval lower bound of reaction flux
	Upper Bound	95% confidence interval upper bound of reaction flux
k-ecoli74 Flux
	Reaction	abbreviation of reactoin
	Strain	genetic condition of E. coli strain
	Flux	value of predicted flux
	SD	error used to weight residuals in optimizatoin
	Weighted Square Res	variance weighted square residual of reaction, contribution to objective function of optimization
k-ecoli74 Metab. Conc.
	Metabolite	abbreviation of metabolite
	Strain	genetic condition of E. coli strain
	Concentration fold change (from wild-type)	fold change in concentration from wild-type strain predicted by k-ecoli74
Elementary Kinetic Parameters
	Reaction	abbreviation of reaction
	Parameter ID	ID of elementary parameters, numeric value corresponds to elementary step in reaction, if metabolite is consumed, abbreviation for metabolite is appended to the end of elementary parameter, inhibition constants are labeled with "kI"
	Parameter Value	numeric value of elementary parameter
	Standard Deviation	local sensitivity of elementary kinetic parameter
Km Parameters
	Reaction	abbreviation of reaction
	Parameter	ID of Km paramter, with a list of metbolites multiplying that parameter in Michaelis-Menten expression for the reaction
	Lower Bound (mM)	lower bound of Kmparameter calculated from k-ecoli74 model
	Upper Bound (mM)	upper bound of Km parameter calculated from k-ecoli74 model
	Expanded LB	lower bound when Km ranges of parameters from top 3 models are considered
	Expanded UB	upper bound when Km ranges of parameters from top 3 models are considered
Vmax Parameters
	Reaction	abbreviation of reaction
	Parameter	ID of Vmax paramter, with a list of metbolites multiplying that parameter in Michaelis-Menten expression for the reaction
	Lower Bound (mM/s)	lower bound of Vmax parameter calculated from k-ecoli74 model
	Upper Bound (mM/s)	upper bound of Vmax parameter calculated from k-ecoli74 model
	Expanded LB	lower bound when Vmax ranges of parameters from top 3 models are considered
	Expanded UB	upper bound when Vmax ranges of parameters from top 3 models are considered
Reduced Network Flux Dataset
	ID	abbreviation of reaction
	Mutant	genetic condition of E. coli strain
	flx	Optimal flux value
	SD	standard deviation used to weight residuals when fitting kinetic model
Reduced Kinetic Predictions
	Reaction	abbreviation of reactoin
	Strain	genetic condition of E. coli strain
	Flux	value of predicted flux
	SD	error used to weight residuals in optimizatoin
	Weighted Square Res	variance weighted square residual of reaction, contribution to objective function of optimization
Yield Prediction Comparison
	Product	fermentation product
	Perturbation	overproduction strain perturbation strategy
	Target Reaction	reaction used to approximate fermentation yield
	Experimental value	experimental yield value
	Reference	experimental reference
	k-ecoli74 yield	k-ecoli74 predicted yield
	k-ecoli457 yield	k-ecoli457 predicted yield
	reduced model yield	reduced model predicted yield

## Sheet: 13C-MFA Flux Ranges
Reaction	Strain	Optimal Value	Lower Bound	Upper Bound
PGI	wild-type	73.0351	71.4992	74.9641
PFK	wild-type	162.527	81.5767	832.017
FBP	wild-type	79.7591	1e-07	747.961
FBA	wild-type	82.7683	81.5767	84.248
TPI	wild-type	82.7683	81.5767	84.248
GAPD/PGK	wild-type	170.328	168.117	172.863
PGM/ENO	wild-type	156.181	149.406	159.341
PYK	wild-type	126.008	118.214	130.265
G6PDH2r	wild-type	26.3372	24.2306	28.2663
GND	wild-type	24.9933	23.6653	26.2012
RPE	wild-type	10.353	9.39426	11.1877
RPI	wild-type	14.6403	14.0803	15.2044
TKThlf1	wild-type	10.353	9.39426	11.1877
TKThlf2	wild-type	-6.64321	-7.04446	-6.18907
TKThlf3	wild-type	-3.70978	-4.20744	-3.14958
TALA	wild-type	6.64321	6.18907	7.04446
EDD	wild-type	1.34392	0.565306	2.06513
EDA	wild-type	1.34392	0.565306	2.06513
PDH	wild-type	107.65	102.465	112.892
CS	wild-type	17.7099	15.7973	21.0005
ACONT	wild-type	17.7099	15.7973	21.0005
ICDHyr	wild-type	17.4339	15.7973	19.8054
AKGDH	wild-type	7.86536	6.42384	10.1735
SUCOAS	wild-type	4.49541	3.07733	6.80675
SUCDi	wild-type	8.1413	6.42384	11.3686
FUM	wild-type	11.2231	9.44284	14.4708
MDH	wild-type	11.4991	7.37978	12.7309
ICL	wild-type	0.275941	1.04308e-07	1.19509
MALS	wild-type	0.275941	1e-07	1.19509
ME2	wild-type	1.00125e-07	1e-07	5.84764
ME1	wild-type	1.00039e-07	1e-07	5.84764
PPC	wild-type	23.8605	22.3033	29.6168
PPCK	wild-type	-6.29778e-06	1e-07	5.77653
PTAr/ACKr	wild-type	67.3984	60.1896	74.6019
GLUDy	wild-type	52.4098	49.4187	61.3344
GLNS	wild-type	5.98035	5.65302	6.30993
PRO_S	wild-type	1.55402	1.46896	1.63966
ARG_S	wild-type	2.36595	2.23645	2.49634
ASPTA	wild-type	14.5766	13.7473	15.3801
ASN_S	wild-type	2.06038	1.94761	2.17393
ALA_S	wild-type	4.10331	3.87871	4.32944
SER_S	wild-type	9.00535	8.38691	18.5957
GHMT2r	wild-type	4.71608	4.45803	4.97589
GLYCL	wild-type	0.941251	0.874014	0.993213
THR_D	wild-type	-0.00327333	-0.107447	-0.00327333
CYS_S	wild-type	1.66751	1.57624	1.75941
LLDAP_S	wild-type	2.43579	2.30247	2.57003
LYS_S	wild-type	2.43579	2.30247	2.57003
THR_S	wild-type	4.004	3.75341	4.22484
MET_S	wild-type	0.934157	0.883026	0.985638
VAL_S	wild-type	2.75009	2.59956	2.90165
LEU_S	wild-type	3.29138	3.11122	3.47276
ILE_S	wild-type	1.87704	1.77431	1.98049
PHE_S	wild-type	1.33576	1.26265	1.40937
TYR_S	wild-type	1.14369	1.08109	1.20672
TRP_S	wild-type	0.453983	0.429134	0.479002
HIS_S	wild-type	0.715896	0.676712	0.755349
SERD_L	wild-type	0.133588	1e-07	10.2094
MTHFR2	wild-type	0.934157	0.883026	0.985638
MTHFD	wild-type	0.715896	0.676712	0.755349
ETC1	wild-type	269.868	258.693	283.652
ETC2	wild-type	8.1413	6.42384	11.3686
NADTRHD	wild-type	55.0801	40.3912	70.9721
ATP_SINK	wild-type	595.656	1e-07	715.675
GLUC_UP	wild-type	100	99.998	100.002
ACTPP	wild-type	71.4319	64.4453	78.4146
CO2TPP	wild-type	149.237	144.459	155.802
O2TPP	wild-type	139.005	133.699	145.927
NH3TPP	wild-type	56.5645	53.4685	59.6818
SO4TPP	wild-type	1.66751	1.57624	1.75941
biomass_out	wild-type	8.73044	8.25258	9.21157
PGI	△pgi	0	0	0
PFK	△pgi	49.7959	48.6911	572.539
FBP	△pgi	8.31159e-08	1e-07	522.086
FBA	△pgi	49.7959	48.6911	51.2805
TPI	△pgi	49.7959	48.6911	51.2805
GAPD/PGK	△pgi	130.841	129.626	134.888
PGM/ENO	△pgi	112.022	98.0831	120.877
PYK	△pgi	95.4549	78.785	111.583
G6PDH2r	△pgi	93.9627	93.7481	96.1666
GND	△pgi	85.9862	84.4686	87.7322
RPE	△pgi	50.6636	49.5885	52.0685
RPI	△pgi	35.3226	34.6207	36.1412
TKThlf1	△pgi	50.6636	49.5885	52.0685
TKThlf2	△pgi	-27.2077	-27.7381	-26.688
TKThlf3	△pgi	-23.4558	-24.3305	-22.8522
TALA	△pgi	27.2077	26.688	27.7381
EDD	△pgi	7.97654	6.29241	10.4008
EDA	△pgi	7.97654	6.29241	10.4008
PDH	△pgi	85.4689	73.2053	100.441
CS	△pgi	37.8367	32.2763	53.5968
ACONT	△pgi	37.8367	32.2763	53.5968
ICDHyr	△pgi	12.3544	11.6564	28.8052
AKGDH	△pgi	0.414281	1e-07	17.1353
SUCOAS	△pgi	-3.81425	-4.37696	13.0025
SUCDi	△pgi	25.8966	19.9121	42.7523
FUM	△pgi	29.8441	23.9997	46.3375
MDH	△pgi	51.5378	35.989	64.45
ICL	△pgi	25.4823	16.0353	32.5423
MALS	△pgi	25.4823	16.0353	32.5423
ME2	△pgi	0.0621194	1e-07	11.2182
ME1	△pgi	3.72649	1e-07	11.2182
PPC	△pgi	16.1862	11.8838	22.4382
PPCK	△pgi	7.74633	1e-07	14.8848
PTAr/ACKr	△pgi	-3.44513	-3.79436	-2.8066
GLUDy	△pgi	68.8731	59.3296	81.5551
GLNS	△pgi	7.46714	6.78197	7.73237
PRO_S	△pgi	1.96761	1.78707	2.0375
ARG_S	△pgi	3.01863	2.74165	3.12585
ASPTA	△pgi	19.0734	16.7854	20.4065
ASN_S	△pgi	2.652	2.40865	2.74619
ALA_S	△pgi	5.24289	4.76181	5.42911
SER_S	△pgi	13.6005	9.27119	31.8921
GHMT2r	△pgi	5.09203	4.49828	5.54931
GLYCL	△pgi	0.920792	0.567353	1.28127
THR_D	△pgi	0.509476	-0.167069	1.18311
CYS_S	△pgi	2.12649	1.93136	2.20202
LLDAP_S	△pgi	3.03085	2.75275	3.13851
LYS_S	△pgi	3.03085	2.75275	3.13851
THR_S	△pgi	5.59349	4.54234	6.4477
MET_S	△pgi	1.19768	1.08778	1.24022
VAL_S	△pgi	3.40971	3.09684	3.53082
LEU_S	△pgi	4.1552	3.77393	4.30279
ILE_S	△pgi	2.35869	2.14226	2.44247
PHE_S	△pgi	1.72319	1.56507	1.78439
TYR_S	△pgi	1.45432	1.32087	1.50598
TRP_S	△pgi	0.574396	0.52169	0.594798
HIS_S	△pgi	0.92881	0.843583	0.9618
SERD_L	△pgi	3.2534	1e-07	22.2255
MTHFR2	△pgi	1.19768	1.08778	1.24022
MTHFD	△pgi	0.92881	0.843583	0.9618
ETC1	△pgi	342.398	317.53	422.151
ETC2	△pgi	25.8966	19.9121	42.7523
NADTRHD	△pgi	-36.7173	-84.3558	-18.6847
ATP_SINK	△pgi	708.703	531.747	1053.83
GLUC_UP	△pgi	100	99.9998	100
ACTPP	△pgi	1.69999	1.53351	1.86641
CO2TPP	△pgi	198.336	184.044	245.112
O2TPP	△pgi	184.147	169.358	232.225
NH3TPP	△pgi	71.2617	64.7228	73.7929
SO4TPP	△pgi	2.12649	1.93136	2.20202
biomass_out	△pgi	12.2212	11.0998	12.6553
PGI	△rpe	88.9084	87.7138	89.9606
PFK	△rpe	823.52	87.1837	1004.27
FBP	△rpe	735.174	1e-07	914.84
FBA	△rpe	88.3463	87.1837	89.4305
TPI	△rpe	88.3463	87.1837	89.4305
GAPD/PGK	△rpe	175.386	173.377	177.211
PGM/ENO	△rpe	160.847	155.812	165.093
PYK	△rpe	131.526	127.495	135.78
G6PDH2r	△rpe	8.87481	7.95098	10.1978
GND	△rpe	8.43174	7.95098	8.9811
RPE	△rpe	0	0	0
RPI	△rpe	8.43174	7.95098	8.9811
TKThlf2	△rpe	-1.48842	-1.5854	-1.40355
TKThlf3	△rpe	1.48842	1.40355	1.5854
TALA	△rpe	1.48842	1.40355	1.5854
EDD	△rpe	0.443062	1e-07	2.24679
EDA	△rpe	0.443062	1e-07	2.24679
PDH	△rpe	114.567	109.955	119.3
CS	△rpe	34.4706	29.5664	39.741
ACONT	△rpe	34.4706	29.5664	39.741
ICDHyr	△rpe	31.371	26.1022	37.5289
AKGDH	△rpe	21.6013	15.9802	28.1498
SUCOAS	△rpe	18.1732	12.4243	24.8588
SUCDi	△rpe	24.7009	19.7575	30.0697
FUM	△rpe	27.9232	23.0944	33.1504
MDH	△rpe	29.9601	26.4585	32.2883
ICL	△rpe	3.09963	0.906784	4.81201
MALS	△rpe	3.09963	0.906784	4.81201
ME2	△rpe	1e-07	1e-07	5.19928
ME1	△rpe	1.06266	1e-07	5.19928
PPC	△rpe	22.9632	20.6151	26.7083
PPCK	△rpe	1e-07	1e-07	3.74583
PTAr/ACKr	△rpe	55.215	49.1537	61.2641
GLUDy	△rpe	55.5714	50.9768	60.7835
GLNS	△rpe	6.22286	5.86805	6.6283
PRO_S	△rpe	1.56759	1.47821	1.66973
ARG_S	△rpe	2.44639	2.3069	2.60578
ASPTA	△rpe	15.8717	14.4312	17.1584
ASN_S	△rpe	2.15346	2.03067	2.29376
ALA_S	△rpe	4.24358	4.00162	4.52006
SER_S	△rpe	10.0896	7.84859	17.203
GHMT2r	△rpe	4.11402	3.82858	4.59139
GLYCL	△rpe	0.945029	0.62337	1.13288
THR_D	△rpe	0.702488	0.0226166	1.0573
CYS_S	△rpe	1.69427	1.59766	1.80465
LLDAP_S	△rpe	2.4939	2.3517	2.65638
LYS_S	△rpe	2.4939	2.3517	2.65638
THR_S	△rpe	4.9144	4.09864	5.48715
MET_S	△rpe	0.934221	0.880953	0.995089
VAL_S	△rpe	2.77891	2.62046	2.95997
LEU_S	△rpe	3.35686	3.16546	3.57557
ILE_S	△rpe	1.92386	1.81417	2.04921
PHE_S	△rpe	1.338	1.2617	1.42517
TYR_S	△rpe	1.17174	1.10492	1.24808
TRP_S	△rpe	0.467111	0.440477	0.497544
HIS_S	△rpe	0.775879	0.731639	0.82643
SERD_L	△rpe	1.72407	1e-07	9.36538
MTHFR2	△rpe	0.934221	0.880953	0.995089
MTHFD	△rpe	0.775879	0.731639	0.82643
ETC1	△rpe	290.382	268.081	315.345
ETC2	△rpe	24.7009	19.7575	30.0697
NADTRHD	△rpe	79.838	58.4896	94.0158
ATP_SINK	△rpe	70.156	1e-07	921.192
GLUC_UP	△rpe	100	99.998	100.002
ACTPP	△rpe	59.3556	53.5642	65.1687
CO2TPP	△rpe	169.457	157.392	183.494
O2TPP	△rpe	157.541	144.754	172.258
NH3TPP	△rpe	58.4205	55.0894	62.2268
SO4TPP	△rpe	1.69427	1.59766	1.80465
biomass_out	△rpe	7.91713	7.46571	8.43296
PGI	△edd	70.4868	68.4222	72.8867
PFK	△edd	801.116	80.213	889.967
FBP	△edd	719.464	1e-07	806.908
FBA	△edd	81.651	80.213	83.131
TPI	△edd	81.651	80.213	83.131
GAPD/PGK	△edd	167.615	164.962	170.287
PGM/ENO	△edd	152.214	144.124	157.836
PYK	△edd	124.318	115.348	130.816
G6PDH2r	△edd	26.0624	24.4033	27.382
GND	△edd	26.0624	24.4033	27.382
RPE	△edd	11.7105	10.5379	12.6502
RPI	△edd	14.3519	13.7399	14.9299
TKThlf1	△edd	11.7105	10.5379	12.6502
TKThlf2	△edd	-7.18994	-7.63572	-6.61931
TKThlf3	△edd	-4.52054	-5.07407	-3.85707
TALA	△edd	7.18994	6.61931	7.63572
EDD	△edd	0	0	0
EDA	△edd	0	0	0
PDH	△edd	109.037	103.509	114.582
CS	△edd	17.1524	15.2344	20.2108
ACONT	△edd	17.1524	15.2344	20.2108
ICDHyr	△edd	16.8906	15.2344	18.9798
AKGDH	△edd	7.91309	6.43019	10.3462
SUCOAS	△edd	4.82827	3.36983	7.37957
SUCDi	△edd	8.17493	6.43019	11.5762
FUM	△edd	11.052	9.25177	14.3434
MDH	△edd	11.3139	6.7924	12.5423
ICL	△edd	0.261844	1e-07	1.23097
MALS	△edd	0.261844	1e-07	1.23097
ME2	△edd	9.99981e-08	1e-07	6.59078
ME1	△edd	9.9965e-08	1e-07	6.59078
PPC	△edd	22.165	20.4889	28.3939
PPCK	△edd	-3.99899e-07	1e-07	5.21004
PTAr/ACKr	△edd	71.8624	64.2546	79.4674
GLUDy	△edd	51.0671	45.2705	61.0276
GLNS	△edd	5.63882	5.28527	5.96483
PRO_S	△edd	1.43086	1.34115	1.51358
ARG_S	△edd	2.20014	2.06219	2.32734
ASPTA	△edd	13.6032	12.6065	14.7264
ASN_S	△edd	1.9232	1.80261	2.03439
ALA_S	△edd	3.81563	3.57639	4.03623
SER_S	△edd	10.8392	7.54609	21.8498
GHMT2r	△edd	4.25682	3.94807	4.58803
GLYCL	△edd	0.843512	0.718745	1.06066
THR_D	△edd	0.125385	-0.0871709	0.508969
CYS_S	△edd	1.53856	1.44209	1.62751
LLDAP_S	△edd	2.22322	2.08382	2.35175
LYS_S	△edd	2.22322	2.08382	2.35175
THR_S	△edd	3.79485	3.41315	4.35102
MET_S	△edd	0.861594	0.807571	0.911406
VAL_S	△edd	2.4617	2.30735	2.60402
LEU_S	△edd	3.01558	2.8265	3.18992
ILE_S	△edd	1.67703	1.57188	1.77399
PHE_S	△edd	1.20008	1.12483	1.26946
TYR_S	△edd	1.04622	0.980622	1.10671
TRP_S	△edd	0.423104	0.396575	0.447565
HIS_S	△edd	0.676967	0.63452	0.716105
SERD_L	△edd	2.74366	1e-07	14.2725
MTHFR2	△edd	0.861594	0.807571	0.911406
MTHFD	△edd	0.676967	0.63452	0.716105
ETC1	△edd	276.974	265.259	292.335
ETC2	△edd	8.17493	6.43019	11.5762
NADTRHD	△edd	46.5682	28.0004	64.2285
ATP_SINK	△edd	13.4137	1e-07	813.944
GLUC_UP	△edd	100	99.998	100.002
ACTPP	△edd	75.6011	68.2095	82.9717
CO2TPP	△edd	151.444	146.565	158.895
O2TPP	△edd	142.574	137.201	150.381
NH3TPP	△edd	52.5034	49.2114	55.5388
SO4TPP	△edd	1.53856	1.44209	1.62751
biomass_out	△edd	7.6928	7.21046	8.13755
PGI	△eda	74.9902	68.5806	77.838
PFK	△eda	948.232	824.936	1016.41
FBP	△eda	862.39	742.052	928.821
FBA	△eda	85.8418	82.8841	87.5899
TPI	△eda	85.8418	82.8841	87.5899
GAPD/PGK	△eda	175.904	171.763	179.026
PGM/ENO	△eda	164.176	155.957	167.969
PYK	△eda	131.852	108.618	140.12
G6PDH2r	△eda	24.85	22.6481	30.1579
GND	△eda	24.85	22.6481	30.1579
RPE	△eda	11.3768	9.80784	14.8408
RPI	△eda	13.4733	12.6859	15.6685
TKThlf1	△eda	11.3768	9.80784	14.8408
TKThlf2	△eda	-6.99388	-8.65733	-6.23799
TKThlf3	△eda	-4.38291	-6.1835	-3.49127
TALA	△eda	6.99388	6.23799	8.65733
EDD	△eda	0	0	0
EDA	△eda	0	0	0
PDH	△eda	119.064	110.319	125.712
CS	△eda	20.797	16.7807	23.5273
ACONT	△eda	20.797	16.7807	23.5273
ICDHyr	△eda	20.4512	15.9656	23.23
AKGDH	△eda	11.7381	7.71015	13.8017
SUCOAS	△eda	8.63893	4.77379	10.4481
SUCDi	△eda	12.0839	8.17165	14.4783
FUM	△eda	14.9019	11.1953	17.1484
MDH	△eda	10.2841	-6.03294	15.6362
ICL	△eda	0.345781	1e-07	2.06931
MALS	△eda	0.345781	1e-07	2.06931
ME2	△eda	0.385437	1e-07	21.9204
ME1	△eda	4.57817	1e-07	21.9204
PPC	△eda	31.4243	22.6081	47.2742
PPCK	△eda	4.69958	1e-07	15.9871
PTAr/ACKr	△eda	79.7317	71.6014	88.1433
GLUDy	△eda	47.5036	44.8373	59.211
GLNS	△eda	5.48823	5.19995	5.93872
PRO_S	△eda	1.40534	1.33152	1.5207
ARG_S	△eda	2.15239	2.03933	2.32907
ASPTA	△eda	13.771	12.7056	15.1489
ASN_S	△eda	1.90091	1.80106	2.05694
ALA_S	△eda	3.73525	3.53905	4.04185
SER_S	△eda	7.63022	7.17522	19.1871
GHMT2r	△eda	3.85059	3.59412	4.09713
GLYCL	△eda	0.831419	0.616725	1.02342
THR_D	△eda	0.427617	0.0135721	0.710232
CYS_S	△eda	1.50889	1.42964	1.63275
LLDAP_S	△eda	2.25594	2.13745	2.44112
LYS_S	△eda	2.25594	2.13745	2.44112
THR_S	△eda	4.05192	3.49704	4.63203
MET_S	△eda	0.843205	0.798914	0.912418
VAL_S	△eda	2.41867	2.29162	2.6172
LEU_S	△eda	2.95861	2.80321	3.20147
ILE_S	△eda	1.64943	1.56279	1.78482
PHE_S	△eda	1.16865	1.10727	1.26458
TYR_S	△eda	1.02812	0.974115	1.11251
TRP_S	△eda	0.414206	0.392449	0.448206
HIS_S	△eda	0.665688	0.630722	0.72033
SERD_L	△eda	1e-07	1e-07	12.0119
MTHFR2	△eda	0.843205	0.798914	0.912418
MTHFD	△eda	0.665688	0.630722	0.72033
ETC1	△eda	306.03	289.854	321.802
ETC2	△eda	12.0839	8.17165	14.4783
NADTRHD	△eda	38.9766	0.315715	62.1715
ATP_SINK	△eda	0.0195038	1e-07	199.618
GLUC_UP	△eda	100	99.998	100.002
ACTPP	△eda	83.393	75.5632	91.6123
CO2TPP	△eda	167.873	160.636	175.165
O2TPP	△eda	159.057	151.095	165.967
NH3TPP	△eda	51.5686	48.8599	55.8016
SO4TPP	△eda	1.50889	1.42964	1.63275
biomass_out	△eda	7.39654	7.00802	8.00367
PGI	△fbp	71.4282	70.1878	72.4699
PFK	△fbp	81.2637	80.008	82.2748
FBP	△fbp	0	0	0
FBA	△fbp	81.2637	80.008	82.2748
TPI	△fbp	81.2637	80.008	82.2748
GAPD/PGK	△fbp	167.347	165.41	169.114
PGM/ENO	△fbp	154.319	149.053	156.828
PYK	△fbp	125.993	120.534	130.745
G6PDH2r	△fbp	25.5309	24.303	26.9381
GND	△fbp	24.3041	23.0392	25.7164
RPE	△fbp	10.4143	9.5396	11.243
RPI	△fbp	13.8897	13.3768	14.7112
TKThlf1	△fbp	10.4143	9.5396	11.243
TKThlf2	△fbp	-6.60942	-6.98982	-6.18597
TKThlf3	△fbp	-3.80491	-4.29523	-3.2826
TALA	△fbp	6.60942	6.18597	6.98982
EDD	△fbp	1.22681	0.59784	1.87328
EDA	△fbp	1.22681	0.59784	1.87328
PDH	△fbp	108.485	102.672	113.953
CS	△fbp	14.7258	12.975	17.155
ACONT	△fbp	14.7258	12.975	17.155
ICDHyr	△fbp	14.4611	12.975	16.2188
AKGDH	△fbp	5.65625	4.41725	7.14707
SUCOAS	△fbp	2.46856	1.25871	4.06763
SUCDi	△fbp	5.92091	4.41725	8.08323
FUM	△fbp	8.83141	7.24606	11.0819
MDH	△fbp	9.09606	6.10415	10.5651
ICL	△fbp	0.264656	1.04308e-07	0.936155
MALS	△fbp	0.264656	1e-07	0.936155
ME2	△fbp	9.99999e-08	1e-07	4.97828
ME1	△fbp	9.93726e-08	1e-07	4.97828
PPC	△fbp	22.3014	20.5567	28.5875
PPCK	△fbp	1e-07	1e-07	7.48001
PTAr/ACKr	△fbp	73.1284	65.6002	80.5786
GLUDy	△fbp	49.2989	46.5689	55.7068
GLNS	△fbp	5.5275	5.2279	5.86235
PRO_S	△fbp	1.48378	1.40336	1.57367
ARG_S	△fbp	2.24198	2.12046	2.3778
ASPTA	△fbp	13.8916	13.0228	14.7521
ASN_S	△fbp	1.9811	1.87372	2.10111
ALA_S	△fbp	3.88882	3.67804	4.12439
SER_S	△fbp	8.36487	7.87636	15.6504
GHMT2r	△fbp	4.42714	4.15206	4.7107
GLYCL	△fbp	0.757954	0.658907	0.813322
THR_D	△fbp	-0.016791	-0.168206	0.15889
CYS_S	△fbp	1.58162	1.49589	1.67743
LLDAP_S	△fbp	2.29905	2.17444	2.43832
LYS_S	△fbp	2.29905	2.17444	2.43832
THR_S	△fbp	3.83126	3.50767	4.08226
MET_S	△fbp	0.88864	0.840474	0.942472
VAL_S	△fbp	2.55993	2.42118	2.71501
LEU_S	△fbp	3.15508	2.98407	3.34621
ILE_S	△fbp	1.76097	1.66553	1.86765
PHE_S	△fbp	1.27997	1.21059	1.35751
TYR_S	△fbp	1.09246	1.03324	1.15863
TRP_S	△fbp	0.432091	0.408671	0.458266
HIS_S	△fbp	0.668518	0.632283	0.709015
SERD_L	△fbp	1e-07	1e-07	7.77405
MTHFR2	△fbp	0.88864	0.840474	0.942472
MTHFD	△fbp	0.668518	0.632283	0.709015
ETC1	△fbp	264.876	252.721	277.287
ETC2	△fbp	5.92091	4.41725	8.08323
NADTRHD	△fbp	51.0302	39.2163	62.7441
ATP_SINK	△fbp	682.8	626.241	748.689
GLUC_UP	△fbp	100	99.998	100.002
ACTPP	△fbp	76.952	69.6554	84.1949
CO2TPP	△fbp	144.855	138.435	150.732
O2TPP	△fbp	135.398	128.641	141.787
NH3TPP	△fbp	53.3999	50.5056	56.6348
SO4TPP	△fbp	1.58162	1.49589	1.67743
biomass_out	△fbp	8.15266	7.71077	8.64653
PGI	△zwf	97.812	97.6745	98.6488
PFK	△zwf	91.2826	90.7378	222.074
FBP	△zwf	6.99959e-05	1e-07	130.216
FBA	△zwf	91.2826	90.7378	92.1411
TPI	△zwf	91.2826	90.7378	92.1411
GAPD/PGK	△zwf	177.862	176.479	179.668
PGM/ENO	△zwf	164.447	160.56	166.867
PYK	△zwf	133.856	127.504	137.715
G6PDH2r	△zwf	0	0	0
GND	△zwf	0	0	0
RPE	△zwf	-5.91787	-6.28735	-5.57073
RPI	△zwf	5.91787	5.57073	6.28735
TKThlf1	△zwf	-5.91787	-6.28735	-5.57073
TKThlf2	△zwf	1.49023	1.40282	1.58328
TKThlf3	△zwf	4.42763	4.16791	4.70407
TALA	△zwf	-1.49023	-1.58328	-1.40282
EDD	△zwf	0	0	0
EDA	△zwf	0	0	0
PDH	△zwf	114.288	108.716	120.099
CS	△zwf	18.0345	16.3121	19.4658
ACONT	△zwf	18.0345	16.3121	19.4658
ICDHyr	△zwf	17.9356	16.1101	19.2625
AKGDH	△zwf	8.59798	7.00179	9.72723
SUCOAS	△zwf	5.1868	3.63624	6.30229
SUCDi	△zwf	8.6968	7.18689	9.82213
FUM	△zwf	11.8151	10.4327	12.8581
MDH	△zwf	11.5919	7.24988	12.9234
ICL	△zwf	0.0988276	1.04308e-07	0.551211
MALS	△zwf	0.0988276	1e-07	0.551211
ME2	△zwf	9.93942e-08	1e-07	5.07844
ME1	△zwf	0.322052	1e-07	5.07844
PPC	△zwf	26.8989	22.812	29.7953
PPCK	△zwf	2.62183	1e-07	5.23718
PTAr/ACKr	△zwf	73.8649	66.2823	81.4103
GLUDy	△zwf	52.3537	49.4208	56.8616
GLNS	△zwf	5.89203	5.5464	6.25989
PRO_S	△zwf	1.55915	1.46769	1.65649
ARG_S	△zwf	2.39471	2.25424	2.54423
ASPTA	△zwf	15.0177	13.9465	16.1941
ASN_S	△zwf	2.11906	1.99476	2.25137
ALA_S	△zwf	4.15198	3.90843	4.41121
SER_S	△zwf	8.61668	8.11026	14.5697
GHMT2r	△zwf	4.45608	4.18436	4.75295
GLYCL	△zwf	0.876028	0.729479	1.05007
THR_D	△zwf	0.227365	-0.0362861	0.528826
CYS_S	△zwf	1.68836	1.58932	1.79377
LLDAP_S	△zwf	2.46362	2.31911	2.61744
LYS_S	△zwf	2.46362	2.31911	2.61744
THR_S	△zwf	4.25014	3.8105	4.75419
MET_S	△zwf	0.947548	0.891965	1.00671
VAL_S	△zwf	2.74789	2.5867	2.91945
LEU_S	△zwf	3.29919	3.10566	3.50517
ILE_S	△zwf	1.86925	1.7596	1.98596
PHE_S	△zwf	1.35241	1.27308	1.43685
TYR_S	△zwf	1.12844	1.06225	1.1989
TRP_S	△zwf	0.456546	0.429765	0.48505
HIS_S	△zwf	0.723582	0.681137	0.768759
SERD_L	△zwf	1e-07	1e-07	6.45036
MTHFR2	△zwf	0.947548	0.891965	1.00671
MTHFD	△zwf	0.723582	0.681137	0.768759
ETC1	△zwf	232.586	221.16	242.732
ETC2	△zwf	8.6968	7.18689	9.82213
NADTRHD	△zwf	106.413	95.8804	116.248
ATP_SINK	△zwf	585.518	518.294	644.955
GLUC_UP	△zwf	100	99.998	100.002
ACTPP	△zwf	77.948	70.6203	85.2538
CO2TPP	△zwf	131.964	126.709	136.159
O2TPP	△zwf	120.641	115.116	125.389
NH3TPP	△zwf	56.672	53.3476	60.2103
SO4TPP	△zwf	1.68836	1.58932	1.79377
biomass_out	△zwf	8.61407	8.10877	9.15189
PGI	△gnd	67.1637	66.1334	68.1591
PFK	△gnd	826.114	727.213	930.137
FBP	△gnd	764.011	665.917	867.136
FBA	△gnd	62.1037	61.2963	63.0013
TPI	△gnd	62.1037	61.2963	63.0013
GAPD/PGK	△gnd	150.356	148.741	151.946
PGM/ENO	△gnd	137.789	132.524	141.884
PYK	△gnd	113.316	107.068	119.585
G6PDH2r	△gnd	29.906	28.6437	31.6943
GND	△gnd	0	0	0
RPE	△gnd	-4.58499	-4.99956	-4.12629
RPI	△gnd	4.58499	4.12629	4.99956
TKThlf1	△gnd	-4.58499	-4.99956	-4.12629
TKThlf2	△gnd	1.14848	1.03358	1.25232
TKThlf3	△gnd	3.43651	3.09271	3.74724
TALA	△gnd	-1.14848	-1.25232	-1.03358
EDD	△gnd	29.906	28.6437	31.6943
EDA	△gnd	29.906	28.6437	31.6943
PDH	△gnd	129.076	122.221	135.987
CS	△gnd	18.3799	14.1574	22.8754
ACONT	△gnd	18.3799	14.1574	22.8754
ICDHyr	△gnd	18.1763	14.1574	21.7056
AKGDH	△gnd	10.3087	6.45393	13.9448
SUCOAS	△gnd	7.49216	3.69613	11.2043
SUCDi	△gnd	10.5122	6.45393	15.1145
FUM	△gnd	13.0812	8.96936	17.6487
MDH	△gnd	13.2848	5.41975	16.6143
ICL	△gnd	0.203508	1.04308e-07	1.16972
MALS	△gnd	0.203508	1e-07	1.16972
ME2	△gnd	1e-07	1e-07	8.72215
ME1	△gnd	1.00067e-07	1e-07	8.72215
PPC	△gnd	23.0044	18.2265	29.8561
PPCK	△gnd	3.44813	1e-07	10.0223
PTAr/ACKr	△gnd	90.627	82.1045	99.8717
GLUDy	△gnd	44.616	38.4177	50.7528
GLNS	△gnd	5.00424	4.50359	5.45672
PRO_S	△gnd	1.2243	1.10181	1.335
ARG_S	△gnd	1.92677	1.734	2.10098
ASPTA	△gnd	12.3204	10.9421	13.9921
ASN_S	△gnd	1.75282	1.57746	1.91131
ALA_S	△gnd	3.34508	3.01042	3.64754
SER_S	△gnd	8.77969	6.20208	16.0141
GHMT2r	△gnd	3.5372	3.18563	3.96335
GLYCL	△gnd	0.604006	0.464727	0.937513
THR_D	△gnd	0.150967	-0.123151	0.822592
CYS_S	△gnd	1.31796	1.18611	1.43713
LLDAP_S	△gnd	2.09402	1.88452	2.28336
LYS_S	△gnd	2.09402	1.88452	2.28336
THR_S	△gnd	3.42914	2.93078	4.29699
MET_S	△gnd	0.722537	0.650251	0.787868
VAL_S	△gnd	2.21444	1.9929	2.41467
LEU_S	△gnd	2.61585	2.35415	2.85237
ILE_S	△gnd	1.47183	1.32459	1.60492
PHE_S	△gnd	1.03697	0.933231	1.13074
TYR_S	△gnd	0.883101	0.794752	0.96295
TRP_S	△gnd	0.367959	0.331146	0.401229
HIS_S	△gnd	0.642255	0.578001	0.700327
SERD_L	△gnd	1.89072	1e-07	9.81205
MTHFR2	△gnd	0.722537	0.650251	0.787868
MTHFD	△gnd	0.642255	0.578001	0.700327
ETC1	△gnd	268.118	245.964	292.279
ETC2	△gnd	10.5122	6.45393	15.1145
NADTRHD	△gnd	57.5086	32.933	73.4572
ATP_SINK	△gnd	1.00006e-07	1e-07	222.419
GLUC_UP	△gnd	100	99.998	100.002
ACTPP	△gnd	93.8717	85.6426	102.792
CO2TPP	△gnd	149.982	138.159	162.287
O2TPP	△gnd	139.315	126.632	152.687
NH3TPP	△gnd	46.6839	42.0135	50.905
SO4TPP	△gnd	1.31796	1.18611	1.43713
biomass_out	△gnd	6.69016	6.02084	7.29507

## Sheet: k-ecoli74 Flux
Reaction	Strain	Flux	SD	Variance weighted square residual
PGI	△pgi	0	1	0
PFK	△pgi	60.8552	-	-
FBP	△pgi	48.5547	-	-
FBA	△pgi	12.3005	1	0.0385806
TPI	△pgi	12.3005	1	0.0385808
GAPD/PGK	△pgi	31.6249	1.64181	0.544398
PGM/ENO	△pgi	27.2027	1.40567	0.419754
PYK	△pgi	23.581	1.9838	0.0356818
G6PDH2r	△pgi	23.7317	1.17906	0.016292
GND	△pgi	22.6739	1.07897	1.02906
RPE	△pgi	12.3248	1	0.152044
RPI	△pgi	10.3492	1	2.20374
TKThlf1	△pgi	12.3248	1	0.152036
TKThlf2	△pgi	-6.16368	1	0.441526
TKThlf3	△pgi	-6.1611	1	0.0753681
TALA	△pgi	6.16369	1	0.441519
EDD	△pgi	1.05783	1	0.891115
EDA	△pgi	1.05783	1	0.891126
PDH	△pgi	18.9288	1.63928	2.36469
CS	△pgi	10.473	1.30927	0.557276
ACONT	△pgi	10.473	1.30927	0.557258
ICDHyr	△pgi	4.31383	1.06795	1.29079
AKGDH	△pgi	1.24764	1.07922	1.12301
SUCOAS	△pgi	0.215865	1.09914	1.13911
SUCDi	△pgi	7.40682	1.41783	0.409866
FUM	△pgi	7.40682	1.38194	0.00360355
MDH	△pgi	13.4346	1.75513	0.0813172
ICL	△pgi	6.15918	1.02298	0.0532055
MALS	△pgi	6.15917	1.02298	0.0532069
ME2	△pgi	0.0290121	1	0.000180161
ME1	△pgi	0.102364	1	0.69364
PPC	△pgi	4.74263	1	0.463046
PPCK	△pgi	1.33494	1	0.371008
PTAr/ACKr	△pgi	1.52776	1	5.72337
GLUDy	△pgi	16.4319	1.33815	0.406064
GLNS	△pgi	1.36799	1	0.256026
PRO_S	△pgi	0.454814	1	0.00151978
ARG_S	△pgi	3.61226e-08	1	0.573907
ASPTA	△pgi	5.1275	1	0.116116
ASN_S	△pgi	0.737507	1	0.00517714
ALA_S	△pgi	1.4943	1	0.0318715
SER_S	△pgi	3.76938	1.41508	0.0633417
GHMT2r	△pgi	2.46538	1	1.41007
GLYCL	△pgi	1.4799	1	1.55954
THR_D	△pgi	0.0958622	1	0.00102386
CYS_S	△pgi	0.039271	1	0.244431
LLDAP_S	△pgi	1.03176	1	0.0735117
LYS_S	△pgi	1.03178	1	0.0735183
THR_S	△pgi	1.30453	1	0.00984756
MET_S	△pgi	2.31404e-06	1	0.0903428
VAL_S	△pgi	1.34502	1	0.239426
LEU_S	△pgi	0.12198	1	0.847918
ILE_S	△pgi	0.539674	1	0.00273219
PHE_S	△pgi	0.00119003	1	0.185991
TYR_S	△pgi	0.00138654	1	0.132201
TRP_S	△pgi	3.42001e-13	1	0.0207799
HIS_S	△pgi	8.65201e-09	1	0.0543344
SERD_L	△pgi	0.290722	1.39981	0.141072
MTHFR2	△pgi	3.88663e-06	1	0.0903418
MTHFD	△pgi	1.02951e-05	1	0.0543296
ETC1	△pgi	68.3164	-	-
ETC2	△pgi	3.70341	-	-
NADTRHD	△pgi	7.32858	-	-
ATP_SINK	△pgi	118.705	-	-
GLUC_UP	△pgi	25.6821	1.25482	0.217857
ACTPP	△pgi	1.56702	1	1.30048
CO2TPP	△pgi	48.5308	3.65495	0.115909
O2TPP	△pgi	72.0198	-	-
NH3TPP	△pgi	16.2272	-	-
SO4TPP	△pgi	0.0392708	-	-
GLUC_UP	△pgi	-25.6821	1.25482	0.217871
O2_UP	△pgi	-72.0198	-	-
SO4_UP	△pgi	-0.0392708	-	-
NH3_UP	△pgi	-16.2272	-	-
CO2_OUT	△pgi	48.5308	3.65495	0.115908
AC_OUT	△pgi	1.56703	1	1.30049
BM1	△pgi	1.4943	1	0.0320751
BM2	△pgi	3.61211e-08	1	0.573535
BM3	△pgi	0.737507	1	0.00534397
BM4	△pgi	2.05333	1	1.92911
BM5	△pgi	0.0392684	1	0.0381048
BM6	△pgi	1.17694	1	0.191048
BM7	△pgi	1.36799	1	0.394559
BM8	△pgi	1.08134	1	0.0087357
BM9	△pgi	8.6518e-09	1	0.0537987
BM10	△pgi	0.539674	1	0.00260794
BM11	△pgi	0.121979	1	0.85009
BM12	△pgi	1.03178	1	0.0731736
BM13	△pgi	2.31397e-06	1	0.0909494
BM14	△pgi	0.00119002	1	0.186306
BM15	△pgi	0.454809	1	0.00162253
BM16	△pgi	0.974016	1	0.110614
BM17	△pgi	0.668991	1	0.000255219
BM18	△pgi	3.41982e-13	1	0.0211804
BM19	△pgi	0.00138653	1	0.131712
BM20	△pgi	1.34502	1	0.24076
BM21	△pgi	1.95024	1	0.189179
BM22	△pgi	0.0242585	1	0.0373251
BM23	△pgi	4.1855	1	6.38949
BM24	△pgi	0.195108	1	3.8375e-05
BM25	△pgi	0.65282	1	0.432055
BM26	△pgi	0.20889	1	0.00272098
BM27	△pgi	0.132377	1	0.0147809
BM28	△pgi	0.70343	1	12.3528
BM29	△pgi	0.0664502	1	0.0400313
BM30	△pgi	1.24179	1	0.222639
BM31	△pgi	268.025	-	-
BM32	△pgi	33.8967	-	-
BM33	△pgi	3.94527	1	8.81573
BM34	△pgi	-73.1546	-	-
PGI	△rpe	44.7742	2.24735	0.00591108
PFK	△rpe	157.81	-	-
FBP	△rpe	113.227	-	-
FBA	△rpe	44.5833	2.23314	0.00126718
TPI	△rpe	44.5833	2.23314	0.00126718
GAPD/PGK	△rpe	88.7775	4.43325	0.000643034
PGM/ENO	△rpe	80.1717	4.06575	0.0790715
PYK	△rpe	67.7918	3.32461	0.152832
G6PDH2r	△rpe	4.11091	1	0.141134
GND	△rpe	4.05077	1	0.0448757
RPE	△rpe	0	1	0
RPI	△rpe	4.05077	1	0.0448757
TKThlf1	△rpe	-1.40305e-07	1	1.96855e-14
TKThlf2	△rpe	-0.0404032	1	0.507024
TKThlf3	△rpe	0.0404069	1	0.507019
TALA	△rpe	0.0404034	1	0.507024
EDD	△rpe	0.0601472	1	0.0268434
EDA	△rpe	0.0601472	1	0.0268434
PDH	△rpe	58.3086	2.89593	0.0181316
CS	△rpe	17.3588	1.28998	0.0027401
ACONT	△rpe	17.3588	1.28998	0.00274009
ICDHyr	△rpe	15.4633	1.56587	0.0639856
AKGDH	△rpe	11.1629	1.50149	0.026094
SUCOAS	△rpe	9.42405	1.51756	0.0243382
SUCDi	△rpe	13.0585	1.25443	0.207276
FUM	△rpe	13.0588	1.22214	0.748775
MDH	△rpe	14.6357	1	0.260509
ICL	△rpe	1.89556	1	0.107956
MALS	△rpe	1.89556	1	0.107956
ME2	△rpe	0.076025	1	0.0057798
ME1	△rpe	0.242626	1	0.0867868
PPC	△rpe	11.7828	1	0.030266
PPCK	△rpe	-0.092696	1	0.00859255
PTAr/ACKr	△rpe	28.6336	1.40886	0.261214
GLUDy	△rpe	26.2426	1.906	0.943166
GLNS	△rpe	2.1556	1	0.980736
PRO_S	△rpe	0.191663	1	0.360986
ARG_S	△rpe	0.000337589	1	1.52873
ASPTA	△rpe	7.66012	1	0.132283
ASN_S	△rpe	1.38915	1	0.0902888
ALA_S	△rpe	2.44243	1	0.0882822
SER_S	△rpe	6.43815	1.6885	0.627396
GHMT2r	△rpe	2.73609	1	0.430699
GLYCL	△rpe	1.21436	1	0.542592
THR_D	△rpe	0.306423	1	0.00237307
CYS_S	△rpe	0.123709	1	0.537017
LLDAP_S	△rpe	1.73883	1	0.228539
LYS_S	△rpe	1.73883	1	0.22854
THR_S	△rpe	2.47968	1	2.26567e-05
MET_S	△rpe	2.48865e-05	1	0.223033
VAL_S	△rpe	1.51808	1	0.0128193
LEU_S	△rpe	1.67022	1	0.000719248
ILE_S	△rpe	0.835723	1	0.0187336
PHE_S	△rpe	0.0281835	1	0.420202
TYR_S	△rpe	0.0526267	1	0.291314
TRP_S	△rpe	7.75672e-09	1	0.0557641
HIS_S	△rpe	8.21109e-06	1	0.153846
SERD_L	△rpe	1.87421	1.6949	0.349935
MTHFR2	△rpe	2.46132e-05	1	0.223033
MTHFD	△rpe	9.223e-06	1	0.153845
ETC1	△rpe	96.2534	-	-
ETC2	△rpe	6.52923	-	-
NADTRHD	△rpe	49.8019	-	-
ATP_SINK	△rpe	299.826	-	-
GLUC_UP	△rpe	49.426	2.48945	0.0212526
ACTPP	△rpe	28.7576	1.50034	0.693218
CO2TPP	△rpe	86.1566	4.28338	0.0130337
O2TPP	△rpe	102.783	-	-
NH3TPP	△rpe	25.8631	-	-
SO4TPP	△rpe	0.123709	-	-
GLUC_UP	△rpe	-49.426	2.48945	0.0212523
O2_UP	△rpe	-102.783	-	-
SO4_UP	△rpe	-0.123709	-	-
NH3_UP	△rpe	-25.8631	-	-
CO2_OUT	△rpe	86.1566	4.28338	0.0130337
AC_OUT	△rpe	28.7576	1.50034	0.693218
BM1	△rpe	2.44243	1	0.0879354
BM2	△rpe	0.000337589	1	1.52599
BM3	△rpe	1.38915	1	0.0906746
BM4	△rpe	2.05195	1	0.929155
BM5	△rpe	0.123684	1	0.0670204
BM6	△rpe	1.51067	1	0.0536475
BM7	△rpe	2.15526	1	0.76773
BM8	△rpe	1.82815	1	0.0165936
BM9	△rpe	8.2111e-06	1	0.152425
BM10	△rpe	0.835723	1	0.0186281
BM11	△rpe	1.67022	1	0.000700322
BM12	△rpe	1.73883	1	0.229526
BM13	△rpe	2.48865e-05	1	0.224606
BM14	△rpe	0.0281835	1	0.422195
BM15	△rpe	0.191663	1	0.361213
BM16	△rpe	1.70414	1	0.417746
BM17	△rpe	1.33753	1	0.0320684
BM18	△rpe	7.75689e-09	1	0.0563852
BM19	△rpe	0.0526267	1	0.289744
BM20	△rpe	1.51808	1	0.0127643
BM21	△rpe	0.540889	1	0.334545
BM22	△rpe	0.190881	1	0.00862907
BM23	△rpe	4.01035	1	1.27743
BM24	△rpe	0.40889	1	0.00159111
BM25	△rpe	2.16763	1	0.00692539
BM26	△rpe	0.342688	1	0.0190889
BM27	△rpe	0.342655	1	0.000126608
BM28	△rpe	8.93282	1	1.84248
BM29	△rpe	0.442453	1	0.00895681
BM30	△rpe	1.4923	1	0.0358883
BM31	△rpe	279.018	-	-
BM32	△rpe	33.8398	-	-
BM33	△rpe	3.95041	1	5.09802
BM34	△rpe	-59.4996	-	-
PGI	△edd	71.3149	3.18317	5.77787
PFK	△edd	167.461	-	-
FBP	△edd	86.4613	-	-
FBA	△edd	80.9993	3.68735	3.86832
TPI	△edd	80.9992	3.68735	3.86824
GAPD/PGK	△edd	165.355	7.56947	3.40385
PGM/ENO	△edd	151.672	6.87396	4.26305
PYK	△edd	123.106	5.61417	3.71596
G6PDH2r	△edd	24.0803	1.17698	0.211097
GND	△edd	24.0802	1.17698	0.211081
RPE	△edd	10.2613	1	0.0995924
RPI	△edd	13.819	1	0.733339
TKThlf1	△edd	10.2614	1	0.0995483
TKThlf2	△edd	-6.45538	1	0.00148609
TKThlf3	△edd	-3.80563	1	0.0768972
TALA	△edd	6.45558	1	0.00147108
EDD	△edd	0	1	0
EDA	△edd	-7.73586e-05	1	5.98435e-09
PDH	△edd	104.628	4.92411	1.55787
CS	△edd	17.7753	1.07686	4.49568
ACONT	△edd	17.7753	1.07686	4.4957
ICDHyr	△edd	17.419	1	4.68063
AKGDH	△edd	8.2601	1	1.23881
SUCOAS	△edd	5.34233	1	0.963229
SUCDi	△edd	8.61642	1.1497	1.14987
FUM	△edd	11.3529	1.12636	1.48094
MDH	△edd	11.455	1.28612	0.92408
ICL	△edd	0.356314	1	0.0143559
MALS	△edd	0.356313	1	0.0143559
ME2	△edd	0.0440346	1.50437	0.000856795
ME1	△edd	0.210129	1.50437	0.0195101
PPC	△edd	23.0406	1.72498	3.06758
PPCK	△edd	0.208668	1.18921	0.0307889
PTAr/ACKr	△edd	65.0698	3.2453	0.00254857
GLUDy	△edd	49.7318	3.42126	1.11221
GLNS	△edd	5.37057	1	0.0770602
PRO_S	△edd	1.5155	1	0.0497973
ARG_S	△edd	2.31779	1	0.109313
ASPTA	△edd	13.5799	1	1.6732
ASN_S	△edd	1.86152	1	0.015498
ALA_S	△edd	3.94798	1	0.251716
SER_S	△edd	8.72429	3.23564	0.108468
GHMT2r	△edd	4.29955	1	0.206843
GLYCL	△edd	0.906889	1	0.0210341
THR_D	△edd	0.213499	1	0.0100504
CYS_S	△edd	1.55791	1	0.02832
LLDAP_S	△edd	2.08051	1	0.00525727
LYS_S	△edd	2.08044	1	0.00524668
THR_S	△edd	4.05456	1	0.393199
MET_S	△edd	0.837268	1	0.00349031
VAL_S	△edd	2.69826	1	0.225495
LEU_S	△edd	3.2424	1	0.269091
ILE_S	△edd	1.82902	1	0.0988014
PHE_S	△edd	1.29828	1	0.0459578
TYR_S	△edd	1.12032	1	0.0307562
TRP_S	△edd	0.231351	1	0.0227391
HIS_S	△edd	0.418828	1	0.0370972
SERD_L	△edd	0.633274	3.25775	0.320672
MTHFR2	△edd	0.837232	1	0.00348607
MTHFD	△edd	0.418847	1	0.0370898
ETC1	△edd	132.334	-	-
ETC2	△edd	4.30826	-	-
NADTRHD	△edd	53.5158	-	-
ATP_SINK	△edd	579.18	-	-
GLUC_UP	△edd	97.4713	4.5672	1.79983
ACTPP	△edd	68.9455	3.41414	0.0376792
CO2TPP	△edd	146.141	6.8392	1.87198
O2TPP	△edd	136.642	-	-
NH3TPP	△edd	52.7576	-	-
SO4TPP	△edd	1.55793	-	-
GLUC_UP	△edd	-97.4717	4.5672	1.80005
O2_UP	△edd	-136.642	-	-
SO4_UP	△edd	-1.55793	-	-
NH3_UP	△edd	-52.7576	-	-
CO2_OUT	△edd	146.141	6.8392	1.87199
AC_OUT	△edd	68.9454	3.41414	0.0376776
BM1	△edd	3.94798	1	0.25143
BM2	△edd	2.31767	1	0.110939
BM3	△edd	1.86152	1	0.0153719
BM4	△edd	2.00961	1	0.0740251
BM5	△edd	0.720681	1	0.0112857
BM6	△edd	2.23839	1	0.0152376
BM7	△edd	2.4029	1	0.082919
BM8	△edd	3.60609	1	0.168874
BM9	△edd	0.41876	1	0.035832
BM10	△edd	1.82898	1	0.0968261
BM11	△edd	3.24242	1	0.270522
BM12	△edd	2.08049	1	0.00548545
BM13	△edd	0.837228	1	0.00369195
BM14	△edd	1.29823	1	0.0473346
BM15	△edd	1.51552	1	0.0507455
BM16	△edd	2.00229	1	0.0936044
BM17	△edd	2.01198	1	0.0465595
BM18	△edd	0.231264	1	0.022535
BM19	△edd	1.12027	1	0.0307897
BM20	△edd	2.69827	1	0.22553
BM21	△edd	2.07646	1	4.26008
BM22	△edd	0.57698	1	0.00711629
BM23	△edd	6.71339	1	1.52938
BM24	△edd	0.680954	1	0.0116145
BM25	△edd	4.95833	1	0.705152
BM26	△edd	0.434649	1	0.00633616
BM27	△edd	0.694822	1	0.0142845
BM28	△edd	14.5222	1	7.07103
BM29	△edd	0.684418	1	0.00650064
BM30	△edd	2.93168	1	0.22244
BM31	△edd	282.682	-	-
BM32	△edd	33.8818	-	-
BM33	△edd	3.95039	1	0.538204
BM34	△edd	-14.0677	-	-
PGI	△eda	71.3152	3.75543	1.02029
PFK	△eda	167.458	-	-
FBP	△eda	86.4574	-	-
FBA	△eda	81	4.29887	1.34053
TPI	△eda	81	4.29887	1.34057
GAPD/PGK	△eda	165.356	8.80908	1.51009
PGM/ENO	△eda	151.674	8.22176	2.40924
PYK	△eda	123.107	7.10726	1.58701
G6PDH2r	△eda	24.0813	1.71922	0.220888
GND	△eda	24.0812	1.71922	0.220899
RPE	△eda	10.2617	1.19341	0.901374
RPI	△eda	13.8195	1	0.105642
TKThlf1	△eda	10.2618	1.19341	0.901275
TKThlf2	△eda	-6.45567	1	0.301683
TKThlf3	△eda	-3.80578	1	0.341107
TALA	△eda	6.45587	1	0.301462
EDD	△eda	3.55762e-07	1	1.26567e-13
EDA	△eda	0	1	0
PDH	△eda	104.629	5.9626	6.01487
CS	△eda	17.7751	1.57186	3.77669
ACONT	△eda	17.7751	1.57186	3.77667
ICDHyr	△eda	17.4189	1.70863	3.21703
AKGDH	△eda	8.25982	1.47634	5.61011
SUCOAS	△eda	5.34183	1.39371	5.64296
SUCDi	△eda	8.61609	1.52703	5.214
FUM	△eda	11.3527	1.41469	6.37803
MDH	△eda	11.4549	5.50848	0.0439304
ICL	△eda	0.356263	1	9.87281e-05
MALS	△eda	0.356263	1	9.87263e-05
ME2	△eda	0.0440077	5.52553	0.00383178
ME1	△eda	0.210024	5.52553	0.627022
PPC	△eda	23.0408	6.04414	1.94672
PPCK	△eda	0.208499	4.02991	1.24608
PTAr/ACKr	△eda	65.0702	3.99288	13.7155
GLUDy	△eda	49.7329	3.27913	0.431635
GLNS	△eda	5.37085	1	0.0158869
PRO_S	△eda	1.51551	1	0.0116536
ARG_S	△eda	2.31781	1	0.0262492
ASPTA	△eda	13.5803	1	0.0451054
ASN_S	△eda	1.8616	1	0.00179017
ALA_S	△eda	3.94804	1	0.0428045
SER_S	△eda	8.72439	2.9728	0.132501
GHMT2r	△eda	4.29974	1	0.196313
GLYCL	△eda	0.906905	1	0.00550173
THR_D	△eda	0.213408	1	0.0461749
CYS_S	△eda	1.55797	1	0.00218064
LLDAP_S	△eda	2.08067	1	0.0319828
LYS_S	△eda	2.08059	1	0.0320103
THR_S	△eda	4.05455	1	1.42176e-05
MET_S	△eda	0.837331	1	5.19143e-05
VAL_S	△eda	2.69827	1	0.0760555
LEU_S	△eda	3.2424	1	0.0779072
ILE_S	△eda	1.82904	1	0.0313308
PHE_S	△eda	1.2983	1	0.0163332
TYR_S	△eda	1.12032	1	0.00820509
TRP_S	△eda	0.231471	1	0.0336315
HIS_S	△eda	0.418978	1	0.0613856
SERD_L	△eda	0.632996	3.02787	0.0437047
MTHFR2	△eda	0.837298	1	5.23957e-05
MTHFD	△eda	0.418996	1	0.0613767
ETC1	△eda	132.334	-	-
ETC2	△eda	4.30809	-	-
NADTRHD	△eda	53.5158	-	-
ATP_SINK	△eda	579.185	-	-
GLUC_UP	△eda	97.4727	5.12065	0.930787
ACTPP	△eda	68.9459	4.17623	12.1863
CO2TPP	△eda	146.142	8.40693	6.84584
O2TPP	△eda	136.642	-	-
NH3TPP	△eda	52.7592	-	-
SO4TPP	△eda	1.55799	-	-
GLUC_UP	△eda	-97.473	5.12065	0.930646
O2_UP	△eda	-136.642	-	-
SO4_UP	△eda	-1.558	-	-
NH3_UP	△eda	-52.7592	-	-
CO2_OUT	△eda	146.142	8.40693	6.84583
AC_OUT	△eda	68.9459	4.17623	12.1863
BM1	△eda	3.94804	1	0.0421052
BM2	△eda	2.31768	1	0.0263986
BM3	△eda	1.86159	1	0.00167885
BM4	△eda	2.00961	1	0.0114588
BM5	△eda	0.720681	1	0.0028528
BM6	△eda	2.23848	1	0.000372984
BM7	△eda	2.40291	1	0.0210586
BM8	△eda	3.60618	1	0.0230116
BM9	△eda	0.418909	1	0.0621924
BM10	△eda	1.829	1	0.0318752
BM11	△eda	3.24242	1	0.0781617
BM12	△eda	2.08065	1	0.032023
BM13	△eda	0.837291	1	0.000118314
BM14	△eda	1.29824	1	0.0162749
BM15	△eda	1.51553	1	0.0111177
BM16	△eda	2.00229	1	0.0209504
BM17	△eda	2.01204	1	0.00131405
BM18	△eda	0.231382	1	0.0334105
BM19	△eda	1.12027	1	0.0079159
BM20	△eda	2.69827	1	0.0749122
BM21	△eda	2.0765	1	0.115394
BM22	△eda	0.576999	1	0.00267878
BM23	△eda	6.7134	1	1.70646
BM24	△eda	0.680968	1	0.01102
BM25	△eda	4.9584	1	0.730576
BM26	△eda	0.434651	1	0.00314628
BM27	△eda	0.694832	1	0.00663119
BM28	△eda	14.5223	1	6.27196
BM29	△eda	0.684449	1	0.00165447
BM30	△eda	2.93175	1	0.238707
BM31	△eda	282.682	-	-
BM32	△eda	33.8818	-	-
BM33	△eda	3.95039	1	0.59772
BM34	△eda	-14.0666	-	-
PGI	△fbp	65.8109	3.25862	-
PFK	△fbp	75.0267	-	-
FBP	△fbp	0	-	0.0384054
FBA	△fbp	75.0267	3.70732	0.0563856
TPI	△fbp	75.0267	3.70732	0.0563856
GAPD/PGK	△fbp	154.013	7.63452	0.0300331
PGM/ENO	△fbp	140.222	7.04016	0.00682024
PYK	△fbp	113.585	6.72843	0.0416539
G6PDH2r	△fbp	23.4474	1.16474	0.0171577
GND	△fbp	22.3772	1.10877	0.0330933
RPE	△fbp	9.68099	1	0.0319587
RPI	△fbp	12.6962	1	0.000525934
TKThlf1	△fbp	9.68099	1	0.0319587
TKThlf2	△fbp	-6.15555	1.66671	0.00562453
TKThlf3	△fbp	-3.52544	1.4358	0.00140257
TALA	△fbp	6.15555	1	0.0156245
EDD	△fbp	1.07023	1	0.00241448
EDA	△fbp	1.07022	1	0.00241558
PDH	△fbp	98.1385	8.0488	0.0110176
CS	△fbp	15.0174	1.50624	1.10224
ACONT	△fbp	15.0174	1.50624	1.10224
ICDHyr	△fbp	14.3625	1.41736	0.67901
AKGDH	△fbp	4.54734	1	0.37641
SUCOAS	△fbp	1.83971	1	0.170281
SUCDi	△fbp	5.20224	1	0.0400397
FUM	△fbp	7.95251	1	0.0111146
MDH	△fbp	8.77074	1.15528	0.166447
ICL	△fbp	0.6549	1	0.170919
MALS	△fbp	0.6549	1	0.170919
ME2	△fbp	-0.0256794	1	0.000659437
ME1	△fbp	-0.137654	1	0.0189485
PPC	△fbp	20.8414	2.45078	0.0404928
PPCK	△fbp	-0.0841163	1	0.00707556
PTAr/ACKr	△fbp	61.0839	7.6062	0.549763
GLUDy	△fbp	48.843	5.47784	0.497019
GLNS	△fbp	5.3436	1	0.0901233
PRO_S	△fbp	1.53981	1	0.0345875
ARG_S	△fbp	2.33005	1	0.0808981
ASPTA	△fbp	12.6833	1.44648	3.27019e-05
ASN_S	△fbp	2.02683	1	0.0480686
ALA_S	△fbp	3.72411	1	0.0309356
SER_S	△fbp	9.30931	5.72702	0.0857502
GHMT2r	△fbp	4.16453	1	0.0156593
GLYCL	△fbp	1.15294	1	0.212857
THR_D	△fbp	0.15507	1	0.0290329
CYS_S	△fbp	1.66911	1	0.051083
LLDAP_S	△fbp	1.75932	1	0.114497
LYS_S	△fbp	1.75932	1	0.114497
THR_S	△fbp	3.22896	1	0.0711566
MET_S	△fbp	0.948314	1	0.018907
VAL_S	△fbp	2.54536	1	0.0439435
LEU_S	△fbp	3.24231	1	0.132173
ILE_S	△fbp	1.41123	1	0.0382253
PHE_S	△fbp	1.32737	1	0.0254416
TYR_S	△fbp	1.1315	1	0.0181512
TRP_S	△fbp	0.171242	1	0.0497312
HIS_S	△fbp	0.420215	1	0.0360059
SERD_L	△fbp	1.56911	5.76873	0.073985
MTHFR2	△fbp	0.948314	1	0.018907
MTHFD	△fbp	0.420215	1	0.0360059
ETC1	△fbp	126.15	-	-
ETC2	△fbp	2.60112	-	-
NADTRHD	△fbp	55.9217	-	-
ATP_SINK	△fbp	606.316	-	-
GLUC_UP	△fbp	91.8727	4.50981	0.138203
ACTPP	△fbp	65.0831	8.64084	0.352367
CO2TPP	△fbp	131.99	7.06968	0.000636228
O2TPP	△fbp	128.751	-	-
NH3TPP	△fbp	51.1319	-	-
SO4TPP	△fbp	1.66911	-	-
GLUC_UP	△fbp	-91.8727	4.50981	0.138203
O2_UP	△fbp	-128.751	-	-
SO4_UP	△fbp	-1.66911	-	-
NH3_UP	△fbp	-51.1319	-	-
CO2_OUT	△fbp	131.99	7.06968	0.000636228
AC_OUT	△fbp	65.0831	8.64084	0.352367
BM1	△fbp	3.72411	1	0.0310074
BM2	△fbp	2.33005	1	0.0823851
BM3	△fbp	2.02683	1	0.0476096
BM4	△fbp	1.96956	1	0.0258975
BM5	△fbp	0.720796	1	0.0077897
BM6	△fbp	2.66706	1	0.453511
BM7	△fbp	2.42209	1	0.18358
BM8	△fbp	3.16667	1	0.028304
BM9	△fbp	0.420215	1	0.0366469
BM10	△fbp	1.41123	1	0.0392124
BM11	△fbp	3.24231	1	0.133868
BM12	△fbp	1.75932	1	0.116789
BM13	△fbp	0.948314	1	0.0195885
BM14	△fbp	1.32737	1	0.0262485
BM15	△fbp	1.53981	1	0.0358789
BM16	△fbp	1.73531	1	0.000492791
BM17	△fbp	1.66266	1	0.057202
BM18	△fbp	0.171242	1	0.0490032
BM19	△fbp	1.1315	1	0.0173225
BM20	△fbp	2.54536	1	0.0451665
BM21	△fbp	2.61443	1	0.0266387
BM22	△fbp	0.465186	1	0.00387043
BM23	△fbp	5.94917	1	0.0980877
BM24	△fbp	0.806858	1	0.0467637
BM25	△fbp	4.48232	1	0.052357
BM26	△fbp	0.451451	1	0.00508891
BM27	△fbp	0.571778	1	0.00194842
BM28	△fbp	14.2958	1.3889	2.28586
BM29	△fbp	0.856173	1	0.0439977
BM30	△fbp	1.99556	1	0.295513
BM31	△fbp	282.861	-	-
BM32	△fbp	33.8721	-	-
BM33	△fbp	3.94894	1	0.406904
BM34	△fbp	-28.0062	-	-
PGI	△zwf	100.845	5.06643	0.00909774
PFK	△zwf	153.769	-	-
FBP	△zwf	59.8646	-	-
FBA	△zwf	93.9042	4.72822	0.0194949
TPI	△zwf	93.9042	4.72822	0.019492
GAPD/PGK	△zwf	182.768	9.21282	0.0260854
PGM/ENO	△zwf	168.115	8.51797	0.0694242
PYK	△zwf	135.943	6.93341	0.154528
G6PDH2r	△zwf	0	1	0
GND	△zwf	0.155638	1	0.0242233
RPE	△zwf	-6.14555	1	0.000222678
RPI	△zwf	6.30119	1	0.029091
TKThlf1	△zwf	-6.14555	1	0.000222645
TKThlf2	△zwf	1.63682	1	0.00865023
TKThlf3	△zwf	4.50873	1	0.00609695
TALA	△zwf	-1.63682	1	0.00865016
EDD	△zwf	-0.155638	1	0.0242233
EDA	△zwf	-0.155638	1	0.0242233
PDH	△zwf	118.243	5.91985	0.000676663
CS	△zwf	18.4343	1	0.0617864
ACONT	△zwf	18.4343	1	0.0617864
ICDHyr	△zwf	18.4689	1	0.0124529
AKGDH	△zwf	8.87131	1	0.00128036
SUCOAS	△zwf	5.60884	1	0.055491
SUCDi	△zwf	8.83671	1	0.0298456
FUM	△zwf	12.1015	1	0.0191512
MDH	△zwf	11.1909	1.47012	0.309388
ICL	△zwf	-0.0345949	1	0.0187623
MALS	△zwf	-0.0345952	1	0.0187624
ME2	△zwf	0.260611	1.33062	0.0383596
ME1	△zwf	0.615375	1.33062	0.0448332
PPC	△zwf	28.3728	1.77807	0.0812246
PPCK	△zwf	2.3972	1.37221	0.0540058
PTAr/ACKr	△zwf	77.1856	3.82603	0.0302191
GLUDy	△zwf	52.096	2.7118	0.622708
GLNS	△zwf	6.09666	1	5.174e-05
PRO_S	△zwf	1.41075	1	0.0418001
ARG_S	△zwf	2.32905	1	0.0230301
ASPTA	△zwf	15.1606	1	0.157648
ASN_S	△zwf	2.16378	1	0.000989872
ALA_S	△zwf	3.78736	1	0.264088
SER_S	△zwf	8.84674	1.67409	0.00226785
GHMT2r	△zwf	4.53026	1	0.00740108
GLYCL	△zwf	1.21853	1	0.0967254
THR_D	△zwf	0.436017	1	0.0401915
CYS_S	△zwf	1.59026	1	0.0252173
LLDAP_S	△zwf	2.3926	1	0.0254726
LYS_S	△zwf	2.39265	1	0.0254567
THR_S	△zwf	4.41692	1	0.000195551
MET_S	△zwf	0.869779	1	0.0125071
VAL_S	△zwf	2.48231	1	0.132768
LEU_S	△zwf	3.24221	1	0.0308316
ILE_S	△zwf	1.84897	1	0.00765386
PHE_S	△zwf	1.32432	1	0.0058841
TYR_S	△zwf	1.13058	1	0.00147719
TRP_S	△zwf	0.417012	1	0.00313011
HIS_S	△zwf	0.93568	1	0.0346271
SERD_L	△zwf	0.441983	1.69009	0.0683901
MTHFR2	△zwf	0.869817	1	0.0124987
MTHFD	△zwf	0.935714	1	0.0346398
ETC1	△zwf	128.375	-	-
ETC2	△zwf	4.41836	-	-
NADTRHD	△zwf	103.431	-	-
ATP_SINK	△zwf	598.354	-	-
GLUC_UP	△zwf	103.365	5.17976	0.00197565
ACTPP	△zwf	81.105	4.03752	0.00771153
CO2TPP	△zwf	135.609	6.83544	0.0258938
O2TPP	△zwf	132.793	-	-
NH3TPP	△zwf	55.9773	-	-
SO4TPP	△zwf	1.59026	-	-
GLUC_UP	△zwf	-103.365	5.17976	0.00197565
O2_UP	△zwf	-132.793	-	-
SO4_UP	△zwf	-1.59026	-	-
NH3_UP	△zwf	-55.9773	-	-
CO2_OUT	△zwf	135.609	6.83544	0.0258938
AC_OUT	△zwf	81.105	4.03752	0.00771153
BM1	△zwf	3.78736	1	0.264669
BM2	△zwf	2.32906	1	0.0219079
BM3	△zwf	2.16388	1	0.00110397
BM4	△zwf	2.05247	1	0.020921
BM5	△zwf	0.720442	1	0.00216049
BM6	△zwf	2.46081	1	0.00395
BM7	△zwf	2.41488	1	0.000286111
BM8	△zwf	3.74773	1	0.0391979
BM9	△zwf	0.935714	1	0.0333073
BM10	△zwf	1.84898	1	0.00817818
BM11	△zwf	3.24221	1	0.0300965
BM12	△zwf	2.39265	1	0.0265271
BM13	△zwf	0.869816	1	0.0132846
BM14	△zwf	1.32432	1	0.00533416
BM15	△zwf	1.41075	1	0.041364
BM16	△zwf	1.86724	1	0.0501905
BM17	△zwf	2.13201	1	0.0101103
BM18	△zwf	0.417012	1	0.00348206
BM19	△zwf	1.13058	1	0.00177145
BM20	△zwf	2.48231	1	0.133926
BM21	△zwf	2.51965	1	0.063792
BM22	△zwf	0.795542	1	0.0265192
BM23	△zwf	6.58528	1	0.0180428
BM24	△zwf	0.792727	1	0.00146911
BM25	△zwf	5.80666	1	0.704411
BM26	△zwf	0.452829	1	1.00855e-05
BM27	△zwf	0.670938	1	0.00461716
BM28	△zwf	15.9321	1	0.0624148
BM29	△zwf	0.982053	1	0.0426743
BM30	△zwf	3.57161	1	0.428402
BM31	△zwf	282.81	-	-
BM32	△zwf	33.8397	-	-
BM33	△zwf	3.94325	1	0.0232174
BM34	△zwf	-22.6157	-	-
PGI	△gnd	63.8294	3.176	0.0094877
PFK	△gnd	140.668	-	-
FBP	△gnd	81.0442	-	-
FBA	△gnd	59.6234	2.93673	0.0915933
TPI	△gnd	59.6234	2.93673	0.0915933
GAPD/PGK	△gnd	144.64	7.10995	0.11788
PGM/ENO	△gnd	132.807	6.51572	0.14637
PYK	△gnd	109.395	5.35843	0.172664
G6PDH2r	△gnd	28.8195	1.41418	0.143595
GND	△gnd	0	1	0
RPE	△gnd	-3.75296	1	0.340228
RPI	△gnd	3.75296	1	0.340228
TKThlf1	△gnd	-3.75296	1	0.340228
TKThlf2	△gnd	0.964277	1	0.0148584
TKThlf3	△gnd	2.78868	1	0.212886
TALA	△gnd	-0.964277	1	0.0148584
EDD	△gnd	28.8195	1.41418	0.143596
EDA	△gnd	28.8195	1.41418	0.143589
PDH	△gnd	119.492	6.1037	0.178928
CS	△gnd	18.1625	2.07554	0.141143
ACONT	△gnd	18.1625	2.07554	0.141143
ICDHyr	△gnd	17.7286	1.79474	0.0899526
AKGDH	△gnd	9.11799	1.79035	0.124407
SUCOAS	△gnd	6.9363	1.79785	0.00690669
SUCDi	△gnd	9.55193	2.07114	0.0354584
FUM	△gnd	11.6285	2.07258	0.128562
MDH	△gnd	12.2946	2.68067	0.0101075
ICL	△gnd	0.433943	1	0.0583106
MALS	△gnd	0.433943	1	0.0583106
ME2	△gnd	-0.00674991	2.09377	1.03933e-05
ME1	△gnd	-0.225404	2.09377	0.0115895
PPC	△gnd	22.4599	2.76954	0.0645185
PPCK	△gnd	3.12383	2.40588	0.00325395
PTAr/ACKr	△gnd	78.5764	4.28552	2.77116
GLUDy	△gnd	43.8905	2.91435	0.338238
GLNS	△gnd	4.48068	1	0.0635413
PRO_S	△gnd	1.45641	1	0.0891202
ARG_S	△gnd	2.05682	1	0.0550284
ASPTA	△gnd	11.3004	1	0.123585
ASN_S	△gnd	1.73715	1	0.00630809
ALA_S	△gnd	3.89224	1	0.530903
SER_S	△gnd	7.71458	2.34786	0.0628926
GHMT2r	△gnd	3.7334	1	0.150616
GLYCL	△gnd	0.765126	1	0.0375923
THR_D	△gnd	0.103101	1	0.00157418
CYS_S	△gnd	1.24805	1	2.51487e-06
LLDAP_S	△gnd	1.65422	1	0.106404
LYS_S	△gnd	1.65422	1	0.106404
THR_S	△gnd	3.31975	1	0.00587375
MET_S	△gnd	0.527468	1	0.024296
VAL_S	△gnd	2.69298	1	0.358405
LEU_S	△gnd	3.24245	1	0.590599
ILE_S	△gnd	1.53372	1	0.0200872
PHE_S	△gnd	0.952427	1	0.000800381
TYR_S	△gnd	0.871086	1	0.00128833
TRP_S	△gnd	0.000894144	1	0.12048
HIS_S	△gnd	0.0197023	1	0.345404
SERD_L	△gnd	0.635737	2.3554	0.239378
MTHFR2	△gnd	0.527468	1	0.024296
MTHFD	△gnd	0.0197023	1	0.345404
ETC1	△gnd	129.078	-	-
ETC2	△gnd	4.77597	-	-
NADTRHD	△gnd	61.4596	-	-
ATP_SINK	△gnd	577.304	-	-
GLUC_UP	△gnd	95.1726	4.72875	0.0159721
ACTPP	△gnd	81.8813	4.43896	2.41472
CO2TPP	△gnd	139.669	7.09229	0.0942124
O2TPP	△gnd	133.854	-	-
NH3TPP	△gnd	46.6463	-	-
SO4TPP	△gnd	1.24805	-	-
GLUC_UP	△gnd	-95.1726	4.72875	0.0159721
O2_UP	△gnd	-133.854	-	-
SO4_UP	△gnd	-1.24805	-	-
NH3_UP	△gnd	-46.6463	-	-
CO2_OUT	△gnd	139.669	7.09229	0.0942124
AC_OUT	△gnd	81.8813	4.43896	2.41472
BM1	△gnd	3.89224	1	0.527669
BM2	△gnd	2.05682	1	0.0546959
BM3	△gnd	1.73715	1	0.00619363
BM4	△gnd	1.98532	1	0.106839
BM5	△gnd	0.72058	1	0.0243921
BM6	△gnd	2.04332	1	0.0072855
BM7	△gnd	2.40327	1	0.198299
BM8	△gnd	3.07138	1	0.0230783
BM9	△gnd	0.0197023	1	0.344633
BM10	△gnd	1.53372	1	0.0197835
BM11	△gnd	3.24245	1	0.591237
BM12	△gnd	1.65422	1	0.107369
BM13	△gnd	0.527468	1	0.0243928
BM14	△gnd	0.952427	1	0.00063451
BM15	△gnd	1.45641	1	0.0899333
BM16	△gnd	2.0965	1	0.273321
BM17	△gnd	1.68294	1	0.000762131
BM18	△gnd	0.000894142	1	0.122097
BM19	△gnd	0.871086	1	0.00116661
BM20	△gnd	2.69298	1	0.360674
BM21	△gnd	2.5237	1	0.0599386
BM22	△gnd	0.453098	1	2.02363e-05
BM23	△gnd	4.69664	1	0.052388
BM24	△gnd	0.638349	1	0.000241805
BM25	△gnd	4.11831	1	0.290849
BM26	△gnd	0.427199	1	0.0107907
BM27	△gnd	0.70344	1	0.0322369
BM28	△gnd	15.875	1	6.19046
BM29	△gnd	0.650754	1	0.0101846
BM30	△gnd	2.16771	1	0.0206093
BM31	△gnd	282.669	-	-
BM32	△gnd	33.8719	-	-
BM33	△gnd	3.95136	1	1.75702
BM34	△gnd	-22.0889	-	-

## Sheet: k-ecoli74 Metab. Conc.
Metabolite	Strain	Concentration fold change (from wild-type)
3pg	wild-type	0.99882
6pg	wild-type	0.994727
akg	wild-type	0.995295
atp	wild-type	0.996072
ac	wild-type	0.999497
accoa	wild-type	0.999588
ac_e	wild-type	0.999747
ala	wild-type	0.995064
arg	wild-type	0.957759
asn	wild-type	0.966606
asp	wild-type	0.972624
co2	wild-type	0.999366
co2_e	wild-type	0.999867
cit	wild-type	0.997214
cys	wild-type	0.988543
dhap	wild-type	0.996819
e4p	wild-type	0.992002
f6p	wild-type	0.99772
fadh2	wild-type	0.990915
fdp	wild-type	0.997849
fthf	wild-type	1.01066
fum	wild-type	0.999501
g6p	wild-type	0.995324
g3p	wild-type	0.993599
gln	wild-type	0.995023
glu	wild-type	0.9965
gluc	wild-type	1.00233
glx	wild-type	0.999935
gly	wild-type	0.95802
his	wild-type	0.953838
icit	wild-type	0.995229
ile	wild-type	0.960616
kdpg	wild-type	0.98983
lldap	wild-type	0.968898
leu	wild-type	0.998404
lys	wild-type	0.970077
meethf	wild-type	1.00922
methf	wild-type	1.00874
mal	wild-type	0.998736
met	wild-type	0.961103
nadh	wild-type	0.999436
nadph	wild-type	0.999304
nh3	wild-type	1.00157
nh3_e	wild-type	1.00011
o2	wild-type	1.00034
o2_e	wild-type	1.00007
oac	wild-type	0.999106
pep	wild-type	0.995535
phe	wild-type	0.981935
pro	wild-type	0.990905
pyr	wild-type	0.998042
r5p	wild-type	0.988917
ru5p	wild-type	0.996268
s7p	wild-type	0.995063
so4	wild-type	1.0001
so4_e	wild-type	1.00007
ser	wild-type	1.00089
suc	wild-type	0.995164
succoa	wild-type	0.993432
thr	wild-type	0.95727
trp	wild-type	0.974864
tyr	wild-type	0.980615
val	wild-type	0.998141
x5p	wild-type	0.997337
ec2	wild-type	1.00511
3pg	△pgi	0.0714212
6pg	△pgi	0.842891
akg	△pgi	0.0372889
atp	△pgi	0.0178974
ac	△pgi	0.00218267
accoa	△pgi	0.0201024
ac_e	△pgi	0.0197675
ala	△pgi	0.0545059
arg	△pgi	1.55168e-11
asn	△pgi	0.0357729
asp	△pgi	281.823
co2	△pgi	0.0720448
co2_e	△pgi	0.283004
cit	△pgi	0.0103696
cys	△pgi	7.78213e-06
dhap	△pgi	0.0227979
e4p	△pgi	0.00498951
f6p	△pgi	0.0256607
fadh2	△pgi	0.00713894
fdp	△pgi	0.0889464
fthf	△pgi	0.281989
fum	△pgi	0.0175169
g6p	△pgi	0.649762
g3p	△pgi	0.0565305
gln	△pgi	0.0117784
glu	△pgi	0.324831
gluc	△pgi	12.4373
glx	△pgi	1.4043
gly	△pgi	0.00421749
his	△pgi	3.29016e-09
icit	△pgi	0.0325935
ile	△pgi	0.00143838
kdpg	△pgi	0.00331366
lldap	△pgi	0.00762414
leu	△pgi	5.61757e-07
lys	△pgi	0.0902137
meethf	△pgi	0.465063
methf	△pgi	0.122449
mal	△pgi	0.0271153
met	△pgi	1.26778e-07
nadh	△pgi	0.249125
nadph	△pgi	1.76093
nh3	△pgi	3.63968
nh3_e	△pgi	1.05945
o2	△pgi	7.61222
o2_e	△pgi	1.7736
oac	△pgi	0.361395
pep	△pgi	0.0490823
phe	△pgi	1.33083e-05
pro	△pgi	0.0102735
pyr	△pgi	0.0396229
r5p	△pgi	0.0091853
ru5p	△pgi	0.522396
s7p	△pgi	0.045912
so4	△pgi	1.20345
so4_e	△pgi	1.1443
ser	△pgi	0.194547
suc	△pgi	0.00505214
succoa	△pgi	0.00329066
thr	△pgi	0.00773219
trp	△pgi	5.15149e-13
tyr	△pgi	7.56878e-06
val	△pgi	0.0123479
x5p	△pgi	0.449495
ec2	△pgi	6.11152
3pg	△rpe	0.280032
6pg	△rpe	0.0455972
akg	△rpe	0.365557
atp	△rpe	0.0698553
ac	△rpe	0.1596
accoa	△rpe	0.387201
ac_e	△rpe	0.379674
ala	△rpe	0.130475
arg	△rpe	1.45042e-07
asn	△rpe	0.123609
asp	△rpe	16.8251
co2	△rpe	0.185683
co2_e	△rpe	0.531464
cit	△rpe	0.079757
cys	△rpe	2.79766e-05
dhap	△rpe	0.136522
e4p	△rpe	0.0596336
f6p	△rpe	0.224628
fadh2	△rpe	0.0257678
fdp	△rpe	0.357389
fthf	△rpe	3.06259
fum	△rpe	0.0932518
g6p	△rpe	0.0580933
g3p	△rpe	0.177197
gln	△rpe	0.0716941
glu	△rpe	0.458629
gluc	△rpe	5.04419
glx	△rpe	0.30297
gly	△rpe	0.00989617
his	△rpe	3.1226e-06
icit	△rpe	0.0810142
ile	△rpe	0.00287429
kdpg	△rpe	0.0220438
lldap	△rpe	0.0524723
leu	△rpe	1.52664e-05
lys	△rpe	0.256959
meethf	△rpe	1.27662
methf	△rpe	0.550575
mal	△rpe	0.076246
met	△rpe	1.36351e-06
nadh	△rpe	0.408065
nadph	△rpe	0.445078
nh3	△rpe	2.28222
nh3_e	△rpe	1.04468
o2	△rpe	3.45057
o2_e	△rpe	1.37912
oac	△rpe	0.441787
pep	△rpe	0.167987
phe	△rpe	0.000321697
pro	△rpe	0.00350208
pyr	△rpe	0.143554
r5p	△rpe	0.00824074
ru5p	△rpe	0.192212
s7p	△rpe	0.0528041
so4	△rpe	1.19197
so4_e	△rpe	1.13625
ser	△rpe	0.594775
suc	△rpe	0.112513
succoa	△rpe	0.174616
thr	△rpe	0.0283938
trp	△rpe	1.16847e-08
tyr	△rpe	0.000300897
val	△rpe	0.0159107
x5p	△rpe	0.333415
ec2	△rpe	3.00545
3pg	△edd	0.960562
6pg	△edd	0.906871
akg	△edd	0.812402
atp	△edd	0.848891
ac	△edd	0.956064
accoa	△edd	0.969907
ac_e	△edd	0.977592
ala	△edd	0.803818
arg	△edd	0.185073
asn	△edd	0.419256
asp	△edd	0.551029
co2	△edd	0.967437
co2_e	△edd	0.993017
cit	△edd	0.886291
cys	△edd	0.668053
dhap	△edd	0.923894
e4p	△edd	0.79441
f6p	△edd	0.918382
fadh2	△edd	0.691884
fdp	△edd	0.942496
fthf	△edd	1.31179
fum	△edd	0.945824
g6p	△edd	0.85225
g3p	△edd	0.799345
gln	△edd	0.805511
glu	△edd	0.869037
gluc	△edd	1.10252
glx	△edd	1.02828
gly	△edd	0.25525
his	△edd	0.280427
icit	△edd	0.829991
ile	△edd	0.244947
kdpg	△edd	0.605746
lldap	△edd	0.436677
leu	△edd	0.894737
lys	△edd	0.461284
meethf	△edd	1.26555
methf	△edd	1.24851
mal	△edd	0.923102
met	△edd	0.331816
nadh	△edd	0.979531
nadph	△edd	0.993057
nh3	△edd	1.06321
nh3_e	△edd	1.00434
o2	△edd	1.01262
o2_e	△edd	1.00254
oac	△edd	0.963373
pep	△edd	0.840869
phe	△edd	0.538172
pro	△edd	0.717446
pyr	△edd	0.880376
r5p	△edd	0.778844
ru5p	△edd	0.916462
s7p	△edd	0.903149
so4	△edd	1.00996
so4_e	△edd	1.00715
ser	△edd	1.00581
suc	△edd	0.794112
succoa	△edd	0.747363
thr	△edd	0.273948
trp	△edd	0.419012
tyr	△edd	0.522944
val	△edd	0.830418
x5p	△edd	0.912327
ec2	△edd	1.15499
3pg	△eda	0.96059
6pg	△eda	0.906977
akg	△eda	0.812484
atp	△eda	0.848965
ac	△eda	0.956079
accoa	△eda	0.969918
ac_e	△eda	0.9776
ala	△eda	0.803919
arg	△eda	0.185254
asn	△eda	0.419381
asp	△eda	0.551116
co2	△eda	0.967465
co2_e	△eda	0.993023
cit	△eda	0.886355
cys	△eda	0.668205
dhap	△eda	0.923962
e4p	△eda	0.794533
f6p	△eda	0.91843
fadh2	△eda	0.692015
fdp	△eda	0.942534
fthf	△eda	1.31165
fum	△eda	0.945868
g6p	△eda	0.852337
g3p	△eda	0.799433
gln	△eda	0.805602
glu	△eda	0.869102
gluc	△eda	1.10246
glx	△eda	1.02829
gly	△eda	0.255403
his	△eda	0.280602
icit	△eda	0.830081
ile	△eda	0.245115
kdpg	△eda	13.8025
lldap	△eda	0.436824
leu	△eda	0.8948
lys	△eda	0.461421
meethf	△eda	1.26545
methf	△eda	1.24842
mal	△eda	0.923159
met	△eda	0.331996
nadh	△eda	0.979546
nadph	△eda	0.993073
nh3	△eda	1.06317
nh3_e	△eda	1.00434
o2	△eda	1.01261
o2_e	△eda	1.00254
oac	△eda	0.9634
pep	△eda	0.840945
phe	△eda	0.538374
pro	△eda	0.717593
pyr	△eda	0.880442
r5p	△eda	0.779027
ru5p	△eda	0.916534
s7p	△eda	0.903258
so4	△eda	1.00996
so4_e	△eda	1.00715
ser	△eda	1.00581
suc	△eda	0.794202
succoa	△eda	0.747467
thr	△eda	0.274091
trp	△eda	0.419269
tyr	△eda	0.523148
val	△eda	0.830528
x5p	△eda	0.912371
ec2	△eda	1.15489
3pg	△fbp	0.800164
6pg	△fbp	139.683
akg	△fbp	1.47281
atp	△fbp	1.8283
ac	△fbp	0.841347
accoa	△fbp	0.934322
ac_e	△fbp	0.916313
ala	△fbp	0.534711
arg	△fbp	15.288
asn	△fbp	0.983494
asp	△fbp	0.282148
co2	△fbp	0.593554
co2_e	△fbp	0.87588
cit	△fbp	0.60252
cys	△fbp	3.22231
dhap	△fbp	1.11728
e4p	△fbp	0.42234
f6p	△fbp	0.671852
fadh2	△fbp	6.91525
fdp	△fbp	1.39967
fthf	△fbp	1.1318
fum	△fbp	0.14818
g6p	△fbp	92.922
g3p	△fbp	4.52657
gln	△fbp	2.73624
glu	△fbp	1.23896
gluc	△fbp	1.34964
glx	△fbp	0.231316
gly	△fbp	0.0562532
his	△fbp	0.282147
icit	△fbp	0.926137
ile	△fbp	0.0111458
kdpg	△fbp	2099.75
lldap	△fbp	0.153499
leu	△fbp	0.272837
lys	△fbp	0.265294
meethf	△fbp	0.851262
methf	△fbp	0.672335
mal	△fbp	0.157609
met	△fbp	2.17397
nadh	△fbp	0.796809
nadph	△fbp	0.77241
nh3	△fbp	1.10116
nh3_e	△fbp	1.00674
o2	△fbp	1.45009
o2_e	△fbp	1.08555
oac	△fbp	0.611977
pep	△fbp	1.89181
phe	△fbp	2.90173
pro	△fbp	1.34221
pyr	△fbp	0.424339
r5p	△fbp	0.0413797
ru5p	△fbp	5.86027
s7p	△fbp	0.0644541
so4	△fbp	0.996822
so4_e	△fbp	0.997716
ser	△fbp	0.62562
suc	△fbp	2.69569
succoa	△fbp	4.12769
thr	△fbp	0.0595112
trp	△fbp	0.29475
tyr	△fbp	3.4896
val	△fbp	0.167562
x5p	△fbp	6.06887
ec2	△fbp	1.54149
3pg	△zwf	1.32633
6pg	△zwf	0.0113581
akg	△zwf	2.51854
atp	△zwf	1.37705
ac	△zwf	1.38376
accoa	△zwf	1.23217
ac_e	△zwf	1.17633
ala	△zwf	0.593199
arg	△zwf	2.04077
asn	△zwf	24.4683
asp	△zwf	26.0648
co2	△zwf	0.664804
co2_e	△zwf	0.905309
cit	△zwf	1.46554
cys	△zwf	0.253097
dhap	△zwf	7.882
e4p	△zwf	1.30394
f6p	△zwf	1.58202
fadh2	△zwf	3.15835
fdp	△zwf	9.75584
fthf	△zwf	0.797115
fum	△zwf	0.828344
g6p	△zwf	5.56932
g3p	△zwf	3.12271
gln	△zwf	1.44269
glu	△zwf	1.0444
gluc	△zwf	0.871333
glx	△zwf	0.351829
gly	△zwf	6.99152
his	△zwf	10.3335
icit	△zwf	1.19863
ile	△zwf	1.04895
kdpg	△zwf	1.83764
lldap	△zwf	0.661412
leu	△zwf	0.176484
lys	△zwf	0.977197
meethf	△zwf	0.371767
methf	△zwf	0.311806
mal	△zwf	0.656654
met	△zwf	0.455177
nadh	△zwf	0.866659
nadph	△zwf	0.444465
nh3	△zwf	0.994454
nh3_e	△zwf	0.999597
o2	△zwf	1.21793
o2_e	△zwf	1.04269
oac	△zwf	1.234
pep	△zwf	2.09827
phe	△zwf	2.00113
pro	△zwf	0.224767
pyr	△zwf	0.74749
r5p	△zwf	0.210558
ru5p	△zwf	0.387685
s7p	△zwf	0.425105
so4	△zwf	1.00613
so4_e	△zwf	1.0044
ser	△zwf	0.782315
suc	△zwf	3.74116
succoa	△zwf	5.00403
thr	△zwf	7.94665
trp	△zwf	0.902563
tyr	△zwf	2.38618
val	△zwf	0.12341
x5p	△zwf	0.980115
ec2	△zwf	0.737261
3pg	△gnd	0.693538
6pg	△gnd	25.8718
akg	△gnd	0.728201
atp	△gnd	0.817096
ac	△gnd	1.41477
accoa	△gnd	1.21994
ac_e	△gnd	1.18933
ala	△gnd	0.717762
arg	△gnd	0.00753112
asn	△gnd	0.278846
asp	△gnd	0.350202
co2	△gnd	0.761236
co2_e	△gnd	0.938752
cit	△gnd	0.589332
cys	△gnd	0.394804
dhap	△gnd	0.281657
e4p	△gnd	0.142809
f6p	△gnd	0.647905
fadh2	△gnd	0.616012
fdp	△gnd	0.562744
fthf	△gnd	2.60019
fum	△gnd	0.575332
g6p	△gnd	5.81083
g3p	△gnd	0.591151
gln	△gnd	0.816538
glu	△gnd	0.738132
gluc	△gnd	1.20047
glx	△gnd	0.56365
gly	△gnd	0.0469363
his	△gnd	0.00764801
icit	△gnd	0.510251
ile	△gnd	0.0167289
kdpg	△gnd	15.7842
lldap	△gnd	0.164343
leu	△gnd	1.52244
lys	△gnd	0.225809
meethf	△gnd	1.87534
methf	△gnd	1.67944
mal	△gnd	0.538272
met	△gnd	0.0632254
nadh	△gnd	0.87354
nadph	△gnd	0.768888
nh3	△gnd	1.21937
nh3_e	△gnd	1.01339
o2	△gnd	1.15983
o2_e	△gnd	1.03156
oac	△gnd	0.673034
pep	△gnd	0.667201
phe	△gnd	0.037191
pro	△gnd	0.326418
pyr	△gnd	0.93775
r5p	△gnd	0.0128577
ru5p	△gnd	0.453315
s7p	△gnd	0.10297
so4	△gnd	1.04729
so4_e	△gnd	1.03387
ser	△gnd	1.22288
suc	△gnd	0.836719
succoa	△gnd	0.818556
thr	△gnd	0.0629294
trp	△gnd	0.00134778
tyr	△gnd	0.0205141
val	△gnd	0.735293
x5p	△gnd	1.01301
ec2	△gnd	3.12648

## Sheet: Elementary Kinetic Parameters
Reaction	Parameter ID	Parameter Value	Standard Deviation
PGI	k1_g6p	1.21061e+07	3.93272e-05
PGI	k2_	6.71183	2.96577
PGI	k3_	166.018	3.65095
PGI	k4_	37.9647	1.16945
PGI	k5_	502.278	0.423724
PGI	k6_f6p	4.74912e+06	2.44673e-06
PGI	kI1_pep	35674.5	0.000985549
PGI	kI2_6pg	15277	0.0287712
PGI	kI3_6pg	0.00516606	12708.7
PFK	k1_f6p	1.63313e+09	1.27475e-07
PFK	k2_	241.073	0.069996
PFK	k3_atp	13976.3	0.00608479
PFK	k4_	302.497	0.0437199
PFK	k5_	1919.35	0.0193235
PFK	k6_	415.538	0.0123551
PFK	k7_	3235.75	0.00650316
PFK	k8_fdp	2.57583e+08	1.58508e-08
PFK	kI1_atp	5.52662e+06	2.78123e-05
PFK	kI2_pep	1.18475e+06	2.68396e-05
PFK	kI3_f6p	803339	2.94521e-05
PFK	kI4_pep	3.48716	5.6802
PFK	kI5_f6p	2.55754	7.23438
FBP	k1_fdp	1800.01	1.61895
FBP	k2_	1737.59	1.09805
FBP	k3_	3693.24	1.19879
FBP	k4_	3442.37	0.967492
FBP	k5_	1400.41	2.63975
FBP	k6_f6p	127.683	5.51658
FBP	kI1_fdp	0.784416	670.913
FBP	kI2_pep	0.491189	782.952
FBP	kI3_g6p	0.0134221	6798.66
FBP	kI4_pep	6.65021	298.702
FBP	kI5_g6p	0.034214	2597.66
FBA	k1_fdp	169.742	14.0626
FBA	k2_	339.496	1.11973
FBA	k3_	2031.9	0.251127
FBA	k4_	403.996	0.149451
FBA	k5_	3730.59	0.0299888
FBA	k6_dhap	1306.88	0.0169833
FBA	k7_	2523.99	0.0484161
FBA	k8_g3p	87.2345	0.545407
FBA	kI1_3pg	0.158645	1333
FBA	kI2_cys	0.0488377	755.901
FBA	kI3_dhap	0.114133	542.355
FBA	kI4_g3p	0.0656264	1134.25
FBA	kI5_dhap	0.735488	26.2135
FBA	kI6_g3p	0.511495	50.9379
TPI	k1_dhap	829.663	0.126447
TPI	k2_	50.2111	0.508986
TPI	k3_	233.6	1.22234
TPI	k4_	106.393	0.846193
TPI	k5_	241.989	1.14617
TPI	k6_g3p	40.659	0.376266
GAPD/PGK	k1_g3p	702.482	1.15294
GAPD/PGK	k2_	594.565	0.244961
GAPD/PGK	k3_	4590.07	0.121284
GAPD/PGK	k4_	1854.49	0.123087
GAPD/PGK	k5_	3978	0.0767065
GAPD/PGK	k6_atp	2467.51	0.0407522
GAPD/PGK	k7_	4922.55	0.0305068
GAPD/PGK	k8_3pg	594.256	0.0408568
GAPD/PGK	k9_	2642.81	0.0451789
GAPD/PGK	k10_nadh	88.2902	0.249104
GAPD/PGK	kI1_atp	0.375017	491.591
GAPD/PGK	kI2_atp	5.40147	62.2119
PGM/ENO	k1_3pg	667.415	0.797971
PGM/ENO	k2_	224.53	0.846053
PGM/ENO	k3_	579.284	0.995344
PGM/ENO	k4_	252.933	0.686036
PGM/ENO	k5_	594.811	0.739965
PGM/ENO	k6_pep	5.52923	0.975875
PYK	k1_pep	523.835	0.122134
PYK	k2_	17.7108	0.0546168
PYK	k3_	1372.99	0.0507122
PYK	k4_	206.643	0.0584935
PYK	k5_	1265.62	0.0248758
PYK	k6_atp	364.182	0.0191702
PYK	k7_	2045.52	0.0086262
PYK	k8_pyr	194.019	0.0117687
PYK	kI1_atp	0.869339	26.3236
PYK	kI2_succoa	0.04465	86.8758
PYK	kI3_atp	2.02	23.7397
PYK	kI4_succoa	0.051365	81.8973
G6PDH2r	k1_g6p	95.0429	1.04312
G6PDH2r	k2_	51.1391	0.537881
G6PDH2r	k3_	2177.25	0.0282021
G6PDH2r	k4_	1598.4	0.036225
G6PDH2r	k5_	1084.71	0.0816196
G6PDH2r	k6_6pg	3572.29	0.0227659
G6PDH2r	k7_	29468.2	0.00280462
G6PDH2r	k8_nadph	1595.29	0.0400877
G6PDH2r	kI1_nadh	0.198289	12.4824
G6PDH2r	kI2_atp	1.28366	13.8699
G6PDH2r	kI3_nadph	0.0547336	51.5962
G6PDH2r	kI4_nadph	0.502027	21.7399
GND	k1_6pg	784.138	0.0222846
GND	k2_	1472.01	0.00950972
GND	k3_	1146.82	0.0526703
GND	k4_	930.709	0.0413468
GND	k5_	760.291	0.0740296
GND	k6_nadph	293.026	0.0566578
GND	k7_	764.958	0.0422352
GND	k8_ru5p	352.556	0.0245633
GND	k9_	817.516	0.0241457
GND	k10_co2	176.508	0.00310085
GND	kI1_atp	0.268124	1.8493
GND	kI2_nadph	1.64608	6.76249
GND	kI3_fdp	0.317258	1.33706
GND	kI4_ru5p	0.590413	2.19959
GND	kI5_fdp	0.542725	13.7252
GND	kI6_ru5p	1.6978	14.1608
RPE	k1_ru5p	82063	0.00930697
RPE	k2_	125.39	6.45182
RPE	k3_	145.978	5.00994
RPE	k4_	172.533	4.44172
RPE	k5_	82.4165	8.46318
RPE	k6_x5p	24901.4	0.0306812
RPI	k1_ru5p	36.4932	21.5601
RPI	k2_	155.957	1.92442
RPI	k3_	805.215	0.387653
RPI	k4_	648.912	0.329953
RPI	k5_	300.342	0.746951
RPI	k6_r5p	8.59227	0.287271
RPI	kI1_6pg	0.0599405	7618.28
RPI	kI2_f6p	0.155732	191.638
TKThlf1	k1_x5p	686.281	1.11325
TKThlf1	k2_	590.151	1.3305
TKThlf1	k3_	278.421	2.73436
TKThlf1	k4_	246.041	3.27116
TKThlf1	k5_	610.655	1.27113
TKThlf1	k6_ec2	188.636	4.20456
TKThlf1	k7_	458.448	1.66391
TKThlf1	k8_g3p	1222.68	0.640965
TKThlf2	k1_s7p	49194.3	0.00333297
TKThlf2	k2_	1611.21	0.100381
TKThlf2	k3_	2381.68	0.0683668
TKThlf2	k4_	96.9795	1.66338
TKThlf2	k5_	10.9227	17.2301
TKThlf2	k6_ec2	349.354	0.490665
TKThlf2	k7_	2229.12	0.0770084
TKThlf2	k8_r5p	112195	0.00145834
TKThlf3	k1_f6p	29787.3	0.0204182
TKThlf3	k2_	128.067	4.50428
TKThlf3	k3_	337.933	1.81372
TKThlf3	k4_	330.346	1.81714
TKThlf3	k5_	337.439	1.88603
TKThlf3	k6_ec2	212.133	2.93829
TKThlf3	k7_	268.074	2.39234
TKThlf3	k8_e4p	126890	0.00479116
TALA	k1_g3p	52528.5	0.00314678
TALA	k2_	979.617	0.169359
TALA	k3_s7p	2679.54	0.0611907
TALA	k4_	341.783	0.485485
TALA	k5_	287.156	0.571936
TALA	k6_	281.929	0.591093
TALA	k7_	367.759	0.448293
TALA	k8_f6p	442.2	0.377164
TALA	k9_	472.283	0.348266
TALA	k10_e4p	116934	0.00141677
TALA	kI1_so4	9.5687	0.894634
EDD	k1_6pg	86.4443	0.222532
EDD	k2_	19013	0.000995337
EDD	k3_	12109	0.00172355
EDD	k4_	11650.1	0.00174506
EDD	k5_	322.489	0.0691825
EDD	k6_kdpg	0.100143	9.71077
EDD	kI1_o2	0.0202052	37.8024
EDA	k1_kdpg	41267.3	2.3565e-05
EDA	k2_	832.873	0.000864125
EDA	k3_	1647.09	0.00348395
EDA	k4_	1053.51	0.00435588
EDA	k5_	2597.65	0.00202515
EDA	k6_g3p	3896.05	0.00121206
EDA	k7_	303.747	0.0177508
EDA	k8_pyr	13504.1	3.35697e-05
EDA	kI1_6pg	18.1114	0.0264846
EDA	kI2_g3p	186.638	0.000735508
EDA	kI3_g3p	13.0059	0.351176
PDH	k1_pyr	996.965	0.102415
PDH	k2_	2338.73	0.0217093
PDH	k3_	4799.15	0.0125694
PDH	k4_	2283.31	0.0134126
PDH	k5_	2235.13	0.0187014
PDH	k6_nadh	3.58399	0.148307
PDH	k7_	1060.59	0.127516
PDH	k8_co2	14196.7	0.00770061
PDH	k9_	2681.63	0.0447953
PDH	k10_accoa	22.3615	0.297429
CS	k1_accoa	2.62376e+07	4.83535e-06
CS	k2_	897.657	0.133409
CS	k3_oac	145.537	1.73541
CS	k4_	45.0899	2.48895
CS	k5_	272.81	0.858725
CS	k6_	211.128	0.880669
CS	k7_	92.3521	3.36935
CS	k8_cit	2.19717e+06	5.77391e-05
ACONT	k1_cit	6.46228e+08	1.9006e-07
ACONT	k2_	95.5778	0.937432
ACONT	k3_	37.1353	8.72841
ACONT	k4_	1.76144	8.34874
ACONT	k5_	76.4328	3.12289
ACONT	k6_icit	2.12611e+08	5.77684e-07
ICDHyr	k1_icit	813108	0.000333328
ICDHyr	k2_	311.353	0.538315
ICDHyr	k3_	1349.99	0.145309
ICDHyr	k4_	1056.09	0.159334
ICDHyr	k5_	1129.54	0.170396
ICDHyr	k6_nadph	1747.57	0.0930737
ICDHyr	k7_	635.932	0.28268
ICDHyr	k8_co2	1296.9	0.0834524
ICDHyr	k9_	4226.05	0.0272427
ICDHyr	k10_akg	1.25883e+06	7.80184e-05
ICDHyr	kI1_glx	1230.65	0.0458005
ICDHyr	kI2_oac	257.03	0.0216423
ICDHyr	kI3_pep	7741.1	0.0181214
ICDHyr	kI4_pep	0.457752	14.868
AKGDH	k1_akg	42.9835	26.5503
AKGDH	k2_	190.621	3.49034
AKGDH	k3_	1188.29	0.598802
AKGDH	k4_	731.708	0.862241
AKGDH	k5_	1186.8	0.587663
AKGDH	k6_nadh	1577.61	0.407448
AKGDH	k7_	2307.99	0.301391
AKGDH	k8_co2	4863.21	0.135814
AKGDH	k9_	3350.66	0.20646
AKGDH	k10_succoa	252.471	2.57933
SUCOAS	k1_succoa	209.461	3.77516
SUCOAS	k2_	1104.06	0.657491
SUCOAS	k3_	1240.24	0.611816
SUCOAS	k4_	1314.79	0.531245
SUCOAS	k5_	1109.69	0.645503
SUCOAS	k6_atp	1188.4	0.541089
SUCOAS	k7_	782.9	0.844712
SUCOAS	k8_suc	102.038	5.56529
SUCOAS	kI1_atp	0.189052	117.691
SUCOAS	kI2_nadh	0.154042	125.891
SUCOAS	kI3_akg	0.178741	104.952
SUCOAS	kI4_suc	0.152584	120.527
SUCOAS	kI5_suc	0.718128	17.2273
SUCDi	k1_suc	255963	0.00157431
SUCDi	k2_	91.9592	3.28738
SUCDi	k3_	207.282	3.04568
SUCDi	k4_	181.606	2.9627
SUCDi	k5_	33.3593	25.7374
SUCDi	k6_fum	2.60286	18.6216
SUCDi	k7_	226.528	1.99697
SUCDi	k8_fadh2	704239	0.000571783
FUM	k1_fum	12547.6	0.0192276
FUM	k2_	3.39834	8.05266
FUM	k3_	178.288	0.79785
FUM	k4_	149.222	0.811224
FUM	k5_	228.298	1.04188
FUM	k6_mal	92065.1	0.00228793
FUM	kI1_cit	107.288	0.280919
MDH	k1_mal	36055.4	0.00667294
MDH	k2_	47.2092	3.40443
MDH	k3_	192.603	4.05926
MDH	k4_	197.601	3.47501
MDH	k5_	264.05	4.61468
MDH	k6_nadh	4967.42	0.219861
MDH	k7_	637.035	1.75999
MDH	k8_oac	2574.12	0.0925746
ICL	k1_icit	1.1633e+06	0.000141766
ICL	k2_	1927.83	0.0841147
ICL	k3_	717.975	0.235936
ICL	k4_	693.92	0.232763
ICL	k5_	126.73	1.29777
ICL	k6_glx	12.4902	10.1823
ICL	k7_	517.679	0.269958
ICL	k8_suc	3.05367e+06	4.5486e-05
ICL	kI1_glx	35.2657	0.400818
ICL	kI2_3pg	491.891	0.0207851
ICL	kI3_so4	44.2344	0.343827
ICL	kI4_akg	928.825	0.0118213
ICL	kI5_suc	2233.73	0.00268463
ICL	kI6_pep	5.02114	0.491897
ICL	kI7_akg	2.03274	0.536315
ICL	kI8_suc	1.0333	0.508251
MALS	k1_glx	227051	0.000476106
MALS	k2_	69.1936	0.88068
MALS	k3_accoa	21550.8	0.0028707
MALS	k4_	474.538	0.129728
MALS	k5_	417.742	0.197049
MALS	k6_	325.935	0.251385
MALS	k7_	281.087	0.386374
MALS	k8_mal	3.79029e+07	2.85202e-06
ME2	k1_mal	104.085	0.36986
ME2	k2_	744.885	0.0516935
ME2	k3_	10.1576	3.78114
ME2	k4_	10.8246	3.60749
ME2	k5_	559.21	0.0697805
ME2	k6_pyr	561.02	0.0695777
ME2	k7_	93.3859	0.417675
ME2	k8_nadph	78.0137	0.500887
ME2	k9_	919.495	0.0424472
ME2	k10_co2	143.858	0.271341
ME2	kI1_atp	0.241054	0.498887
ME2	kI2_accoa	0.177222	0.615939
ME2	kI3_atp	1.26244	0.0420911
ME2	kI4_accoa	1.15596	0.0473256
ME1	k1_mal	25.9528	4.57476
ME1	k2_	195.923	0.619317
ME1	k3_	290.663	0.414061
ME1	k4_	315.845	0.386575
ME1	k5_	44.1726	2.74326
ME1	k6_nadh	37.6775	3.54504
ME1	k7_	607.273	0.217701
ME1	k8_pyr	524.735	0.253212
ME1	k9_	296.908	0.441812
ME1	k10_co2	49.108	2.69336
PPC	k1_pep	931184	0.00140185
PPC	k2_	1012.77	1.0493
PPC	k3_co2	343.696	3.61005
PPC	k4_	44.8038	3.17032
PPC	k5_	448.616	0.559064
PPC	k6_	100.147	0.569677
PPC	k7_	389.944	0.429619
PPC	k8_oac	24190.1	0.000906321
PPC	kI1_suc	907.255	0.273481
PPC	kI2_cit	1110.73	0.192448
PPC	kI3_fum	1572.13	0.187913
PPC	kI4_cys	1931.66	0.128881
PPC	kI5_mal	1584.64	0.175751
PPC	kI6_mal	0.165993	87.7175
PPCK	k1_atp	1981.86	0.288389
PPCK	k2_	4328.96	0.130615
PPCK	k3_oac	4152.45	0.139598
PPCK	k4_	3486.16	0.163489
PPCK	k5_	3701.49	0.154615
PPCK	k6_	3734.59	0.150782
PPCK	k7_	3025.28	0.186895
PPCK	k8_pep	3341.75	0.165786
PPCK	k9_	3009.72	0.185091
PPCK	k10_co2	1472.65	0.372526
PPCK	kI1_f6p	0.756906	5.23921
PPCK	kI2_fdp	0.843733	4.58258
PPCK	kI3_atp	0.543136	6.6059
PPCK	kI4_pep	0.632109	5.39845
PPCK	kI5_nadh	1.32203	2.61336
PPCK	kI6_dhap	3.3464	0.864276
PPCK	kI7_atp	0.985506	2.44455
PPCK	kI8_pep	1.28831	1.99658
PTAr/ACKr	k1_accoa	96.4144	1.491
PTAr/ACKr	k2_	1043.77	0.0298391
PTAr/ACKr	k3_	4009.23	0.00854021
PTAr/ACKr	k4_	82.2219	0.0246426
PTAr/ACKr	k5_	3178.25	0.00349543
PTAr/ACKr	k6_atp	2135.25	0.00308951
PTAr/ACKr	k7_	7198.8	0.00227202
PTAr/ACKr	k8_ac	325.438	0.0418663
GLUDy	k1_nadph	1.26881e+06	0.00120463
GLUDy	k2_	217636	0.00680098
GLUDy	k3_akg	13772.4	0.108307
GLUDy	k4_	1002.88	0.426385
GLUDy	k5_nh3	2270.32	0.20285
GLUDy	k6_	69.6108	0.688859
GLUDy	k7_	647.912	0.284858
GLUDy	k8_	3.966	3.51986
GLUDy	k9_	468.466	3.63242
GLUDy	k10_glu	362044	0.00421432
GLNS	k1_atp	533.83	0.0517837
GLNS	k2_	512.342	0.0503598
GLNS	k3_nh3	237.06	0.115081
GLNS	k4_	118.485	0.205677
GLNS	k5_glu	371.82	0.0745536
GLNS	k6_	522.727	0.0500597
GLNS	k7_	533.847	0.0520885
GLNS	k8_	422.952	0.0619763
GLNS	k9_	188.731	0.149323
GLNS	k10_gln	211.403	0.115492
PRO_S	k1_atp	322.623	0.0654085
PRO_S	k2_	461.338	0.0448854
PRO_S	k3_nadph	476.495	0.0460667
PRO_S	k4_	328.164	0.0652512
PRO_S	k5_nadph	98.8619	0.230054
PRO_S	k6_	72.2493	0.279249
PRO_S	k7_glu	239.466	0.0894301
PRO_S	k8_	259.22	0.0781195
PRO_S	k9_	103.066	0.20428
PRO_S	k10_	90.2317	0.200142
PRO_S	k11_	401.649	0.0469644
PRO_S	k12_pro	435.96	0.0416849
ARG_S	k1_atp	9.46732e+08	1.31671e-09
ARG_S	k2_	11794.7	0.000104815
ARG_S	k3_atp	9927.78	0.000220615
ARG_S	k4_	1803.85	0.00119947
ARG_S	k5_atp	161.51	0.0396351
ARG_S	k6_	92.6558	0.0575012
ARG_S	k7_atp	900.283	0.0114977
ARG_S	k8_	271.503	0.0371575
ARG_S	k9_atp	635.846	0.0367269
ARG_S	k10_	1228.17	0.0187553
ARG_S	k11_nadph	837.03	0.0341317
ARG_S	k12_	1073.34	0.0259162
ARG_S	k13_co2	80.3356	0.38648
ARG_S	k14_	30.3206	0.537919
ARG_S	k15_accoa	1027.79	0.0191998
ARG_S	k16_	1709.12	0.0112937
ARG_S	k17_glu	2345.05	0.00927862
ARG_S	k18_	1569.92	0.0135541
ARG_S	k19_gln	1361.95	0.0175686
ARG_S	k20_	1010.64	0.0229217
ARG_S	k21_asp	573.516	0.0453124
ARG_S	k22_	1017.1	0.0213218
ARG_S	k23_	342.305	0.0647128
ARG_S	k24_	144.011	0.0631767
ARG_S	k25_	729.501	0.0130941
ARG_S	k26_akg	753.455	0.00908704
ARG_S	k27_	620.435	0.0117326
ARG_S	k28_fum	978.82	0.00483821
ARG_S	k29_	1522.43	0.00331434
ARG_S	k30_ac	770.492	0.00524778
ARG_S	k31_	377.407	0.0116332
ARG_S	k32_arg	3.36804e+08	3.70112e-09
ASPTA	k1_oac	60.3328	18.1172
ASPTA	k2_	18.9243	17.013
ASPTA	k3_glu	115.796	8.71658
ASPTA	k4_	31.5173	14.9596
ASPTA	k5_	38.9833	34.3904
ASPTA	k6_	41.6668	2.50073
ASPTA	k7_	526.117	0.31822
ASPTA	k8_akg	47.7563	0.211733
ASPTA	k9_	546.67	0.123939
ASPTA	k10_asp	0.531569	3.73338
ASN_S	k1_atp	20397.8	0.00252527
ASN_S	k2_	442.649	0.114923
ASN_S	k3_atp	403.879	0.133642
ASN_S	k4_	488.127	0.108149
ASN_S	k5_nh3	383.134	0.143038
ASN_S	k6_	422.04	0.127376
ASN_S	k7_asp	470.034	0.119031
ASN_S	k8_	318.865	0.167293
ASN_S	k9_	394.774	0.138043
ASN_S	k10_	316.262	0.16553
ASN_S	k11_	286.171	0.187956
ASN_S	k12_asn	15530.8	0.00330712
ALA_S	k1_pyr	298170	8.01415e-05
ALA_S	k2_	135.798	0.161924
ALA_S	k3_glu	22.0305	1.5546
ALA_S	k4_	11.1941	0.78697
ALA_S	k5_	45.9116	0.289901
ALA_S	k6_	31.0223	0.127536
ALA_S	k7_	1018.47	0.00583802
ALA_S	k8_akg	136.745	0.0403621
ALA_S	k9_	195.467	0.127083
ALA_S	k10_ala	772757	3.0911e-05
SER_S	k1_3pg	664.04	0.0189305
SER_S	k2_	141.545	0.0667426
SER_S	k3_glu	152.83	0.0933461
SER_S	k4_	13.5669	0.385874
SER_S	k5_	144.609	0.117929
SER_S	k6_	169.266	0.084863
SER_S	k7_	35.7261	0.647758
SER_S	k8_nadh	18.3476	0.159697
SER_S	k9_	177.997	0.0341836
SER_S	k10_akg	93.3821	0.0345229
SER_S	k11_	548.01	0.0153916
SER_S	k12_ser	1032.58	0.00731865
GHMT2r	k1_ser	3393.95	0.0444793
GHMT2r	k2_	11.6349	1.10109
GHMT2r	k3_	144.775	0.12135
GHMT2r	k4_	95.6544	0.025247
GHMT2r	k5_	1344.83	0.0025425
GHMT2r	k6_gly	95.0369	0.0209815
GHMT2r	k7_	122.692	1.26921
GHMT2r	k8_meethf	62095.9	0.00242856
GLYCL	k1_gly	16774.4	0.0015455
GLYCL	k2_	67.2718	0.35699
GLYCL	k3_	365.248	0.093811
GLYCL	k4_	367.441	0.0919332
GLYCL	k5_	398.352	0.110077
GLYCL	k6_nadh	883.074	0.0490062
GLYCL	k7_	825.604	0.0586501
GLYCL	k8_co2	201.333	0.237574
GLYCL	k9_	2.22146	34.0626
GLYCL	k10_nh3	0.593017	19.9983
GLYCL	k11_	689.161	0.0364312
GLYCL	k12_meethf	5099.65	0.00489514
THR_D	k1_thr	79.9076	0.825583
THR_D	k2_	309.517	0.208268
THR_D	k3_	238.205	0.271481
THR_D	k4_	233.421	0.268683
THR_D	k5_	76.707	0.820253
THR_D	k6_nadh	80.1991	0.711679
THR_D	k7_	614.25	0.0932462
THR_D	k8_accoa	570.358	0.0992764
THR_D	k9_	116.266	0.48852
THR_D	k10_gly	31.5764	1.67499
CYS_S	k1_atp	1.78519e+06	4.34629e-05
CYS_S	k2_	5664.5	0.013564
CYS_S	k3_atp	4115.31	0.0191739
CYS_S	k4_	1415.64	0.0548627
CYS_S	k5_atp	1856.66	0.0442861
CYS_S	k6_	2095.08	0.0386727
CYS_S	k7_nadph	50.7897	1.65945
CYS_S	k8_	9.69604	1.77006
CYS_S	k9_nadph	1484.62	0.0133478
CYS_S	k10_	817.414	0.0234361
CYS_S	k11_nadph	940.875	0.0241742
CYS_S	k12_	763.088	0.0286399
CYS_S	k13_nadph	749.09	0.0335468
CYS_S	k14_	303.8	0.0782272
CYS_S	k15_accoa	658.35	0.045044
CYS_S	k16_	557.857	0.0519732
CYS_S	k17_ser	727.002	0.0511612
CYS_S	k18_	279.276	0.131191
CYS_S	k19_so4	186.392	0.332257
CYS_S	k20_	449.618	0.13485
CYS_S	k21_	822.67	0.0867931
CYS_S	k22_	955.882	0.0738288
CYS_S	k23_	961.466	0.0829372
CYS_S	k24_ac	2651.53	0.0297231
CYS_S	k25_	984.233	0.0824574
CYS_S	k26_cys	733477	0.00010577
LLDAP_S	k1_atp	2.72273e+06	2.4772e-06
LLDAP_S	k2_	1650	0.0039772
LLDAP_S	k3_pyr	8326.09	0.000840988
LLDAP_S	k4_	960.392	0.00720618
LLDAP_S	k5_nadph	342.68	0.022008
LLDAP_S	k6_	359.619	0.019818
LLDAP_S	k7_nadph	1022.17	0.00740345
LLDAP_S	k8_	1308.8	0.00557756
LLDAP_S	k9_succoa	4012.06	0.00191235
LLDAP_S	k10_	1362.5	0.00497638
LLDAP_S	k11_glu	4147.91	0.00172111
LLDAP_S	k12_	4922.74	0.00135845
LLDAP_S	k13_asp	343.511	0.0201897
LLDAP_S	k14_	381.244	0.0163642
LLDAP_S	k15_	822.59	0.00777242
LLDAP_S	k16_	927.955	0.00653686
LLDAP_S	k17_	965.15	0.00644533
LLDAP_S	k18_akg	542.243	0.0108858
LLDAP_S	k19_	536.104	0.0117484
LLDAP_S	k20_suc	1821.76	0.0033396
LLDAP_S	k21_	1893.38	0.00364146
LLDAP_S	k22_lldap	1.35059e+07	4.98876e-07
LYS_S	k1_lldap	58099	0.000115971
LYS_S	k2_	160.579	0.0397671
LYS_S	k3_	240.527	0.0275739
LYS_S	k4_	286.365	0.0223156
LYS_S	k5_	129.184	0.0510153
LYS_S	k6_co2	92.5349	0.0653211
LYS_S	k7_	201.074	0.0339795
LYS_S	k8_lys	71822.5	9.36696e-05
THR_S	k1_atp	859146	1.53692e-05
THR_S	k2_	1916.7	0.00669778
THR_S	k3_atp	307.649	0.0524619
THR_S	k4_	10.5888	0.320062
THR_S	k5_nadph	446.338	0.025381
THR_S	k6_	219.561	0.0490221
THR_S	k7_nadph	251.051	0.0905388
THR_S	k8_	122.519	0.174596
THR_S	k9_asp	84.9056	0.461524
THR_S	k10_	415.595	0.0704465
THR_S	k11_	475.717	0.0645027
THR_S	k12_	454.086	0.0482936
THR_S	k13_	296.024	0.0820487
THR_S	k14_thr	453391	2.84076e-05
MET_S	k1_atp	202.9	0.557268
MET_S	k2_	623.91	0.180107
MET_S	k3_nadph	174.511	0.708129
MET_S	k4_	138.63	0.865625
MET_S	k5_nadph	981.681	0.13297
MET_S	k6_	1509.92	0.085978
MET_S	k7_succoa	260.663	0.518125
MET_S	k8_	191.477	0.677887
MET_S	k9_asp	1257.95	0.107641
MET_S	k10_	1317.66	0.100955
MET_S	k11_cys	1045.14	0.129046
MET_S	k12_	1081.31	0.117594
MET_S	k13_methf	301.13	0.424468
MET_S	k14_	239.528	0.464403
MET_S	k15_	591.808	0.19002
MET_S	k16_	582.644	0.181364
MET_S	k17_	429.502	0.248738
MET_S	k18_pyr	529.964	0.184028
MET_S	k19_	301.651	0.326356
MET_S	k20_suc	305.089	0.271958
MET_S	k21_	858.04	0.0977632
MET_S	k22_nh3	874.213	0.0906296
MET_S	k23_	538.974	0.148289
MET_S	k24_met	123.264	0.57305
VAL_S	k1_pyr	3.59345e+08	3.40816e-08
VAL_S	k2_	924.171	0.0127469
VAL_S	k3_pyr	339.903	0.0554571
VAL_S	k4_	42.2801	0.389976
VAL_S	k5_nadph	45.3613	0.587965
VAL_S	k6_	48.0079	0.42814
VAL_S	k7_glu	60.7381	0.403572
VAL_S	k8_	62.3758	0.2145
VAL_S	k9_	184.735	0.079485
VAL_S	k10_	168.967	0.0636513
VAL_S	k11_	116.748	0.101897
VAL_S	k12_co2	34.912	0.181453
VAL_S	k13_	212.116	0.0486899
VAL_S	k14_akg	509.498	0.0189629
VAL_S	k15_	729.459	0.0172986
VAL_S	k16_val	7.4212e+08	1.65026e-08
LEU_S	k1_pyr	47320.8	3.87628e-05
LEU_S	k2_	450.852	0.00404594
LEU_S	k3_pyr	519.06	0.0571149
LEU_S	k4_	277.355	0.103334
LEU_S	k5_nadph	59.122	0.60893
LEU_S	k6_	91.1359	0.253069
LEU_S	k7_accoa	959.578	0.0254627
LEU_S	k8_	669.897	0.0315409
LEU_S	k9_glu	1046.01	0.0208392
LEU_S	k10_	1247.58	0.0136746
LEU_S	k11_	1289.07	0.0133915
LEU_S	k12_	1381.14	0.00913957
LEU_S	k13_	718.299	0.0177658
LEU_S	k14_nadh	595.798	0.00628349
LEU_S	k15_	869.404	0.00444234
LEU_S	k16_co2	1266.84	0.000971434
LEU_S	k17_	645.135	0.00211875
LEU_S	k18_co2	279.604	0.000984272
LEU_S	k19_	696.054	0.0008718
LEU_S	k20_akg	626.404	0.000674308
LEU_S	k21_	101.324	0.0110337
LEU_S	k22_leu	9672.57	9.88728e-07
ILE_S	k1_pyr	8.39171e+07	2.21679e-07
ILE_S	k2_	97.5561	0.181236
ILE_S	k3_nadph	1147.06	0.032791
ILE_S	k4_	905.614	0.0412914
ILE_S	k5_glu	1008.56	0.056127
ILE_S	k6_	672.016	0.0836284
ILE_S	k7_thr	836.324	0.0922333
ILE_S	k8_	580.184	0.120199
ILE_S	k9_	996.509	0.0717011
ILE_S	k10_	1372.03	0.0488831
ILE_S	k11_	894.527	0.0762867
ILE_S	k12_co2	699.684	0.0878349
ILE_S	k13_	268.021	0.235965
ILE_S	k14_akg	286.221	0.173625
ILE_S	k15_	101.389	0.508095
ILE_S	k16_nh3	89.1225	0.255825
ILE_S	k17_	650.788	0.0361813
ILE_S	k18_ile	8.7714e+08	2.12083e-08
PHE_S	k1_atp	94344.6	0.00132222
PHE_S	k2_	1253.87	0.0992032
PHE_S	k3_pep	112.713	1.38988
PHE_S	k4_	67.2648	2.21776
PHE_S	k5_pep	623.456	0.294367
PHE_S	k6_	585.815	0.310741
PHE_S	k7_nadph	587.762	0.350867
PHE_S	k8_	589.276	0.346257
PHE_S	k9_e4p	959.893	0.231688
PHE_S	k10_	751.286	0.282389
PHE_S	k11_glu	656.711	0.327921
PHE_S	k12_	667.531	0.298468
PHE_S	k13_	928.32	0.216933
PHE_S	k14_	1781.79	0.10645
PHE_S	k15_	782.781	0.243651
PHE_S	k16_co2	367.733	0.445759
PHE_S	k17_	506.563	0.32859
PHE_S	k18_akg	525.008	0.288399
PHE_S	k19_	193.928	0.796494
PHE_S	k20_phe	24311.4	0.0051094
TYR_S	k1_atp	99231.5	0.000630944
TYR_S	k2_	1901.61	0.0328249
TYR_S	k3_pep	1405.25	0.0638327
TYR_S	k4_	621.415	0.143463
TYR_S	k5_pep	718.011	0.181076
TYR_S	k6_	336.077	0.383756
TYR_S	k7_nadph	117.073	1.59511
TYR_S	k8_	123.718	1.46384
TYR_S	k9_e4p	119.982	1.84919
TYR_S	k10_	171.493	1.00278
TYR_S	k11_glu	745.357	0.234955
TYR_S	k12_	681.255	0.233808
TYR_S	k13_	504.738	0.32017
TYR_S	k14_	617.945	0.226409
TYR_S	k15_	730.796	0.193691
TYR_S	k16_nadh	683.944	0.179825
TYR_S	k17_	980.188	0.127254
TYR_S	k18_co2	970.73	0.116678
TYR_S	k19_	197.549	0.583968
TYR_S	k20_akg	168.452	0.425436
TYR_S	k21_	467.362	0.157835
TYR_S	k22_tyr	62703.1	0.000988179
TRP_S	k1_atp	19.91	0.190454
TRP_S	k2_	20.9598	0.150653
TRP_S	k3_atp	640.253	0.00515821
TRP_S	k4_	1884.07	0.00174455
TRP_S	k5_atp	470.059	0.0071351
TRP_S	k6_	254.034	0.0130189
TRP_S	k7_pep	621.512	0.00559224
TRP_S	k8_	1423.14	0.00243552
TRP_S	k9_pep	1765.91	0.00204935
TRP_S	k10_	2399.84	0.00150641
TRP_S	k11_nadph	898.14	0.00428713
TRP_S	k12_	657.126	0.00582206
TRP_S	k13_r5p	686.252	0.0057849
TRP_S	k14_	180.399	0.0213542
TRP_S	k15_e4p	319.962	0.0123808
TRP_S	k16_	1013.24	0.00385537
TRP_S	k17_gln	2178.31	0.0018136
TRP_S	k18_	7963.18	0.000493846
TRP_S	k19_ser	7325.36	0.00053922
TRP_S	k20_	1962.9	0.00199968
TRP_S	k21_	928.365	0.0042824
TRP_S	k22_	626.864	0.00625743
TRP_S	k23_	1162.41	0.00343798
TRP_S	k24_g3p	1303.28	0.00304404
TRP_S	k25_	530.807	0.00751335
TRP_S	k26_pyr	191.331	0.019689
TRP_S	k27_	241.704	0.0158896
TRP_S	k28_co2	861.235	0.0043063
TRP_S	k29_	2272.18	0.00164541
TRP_S	k30_glu	3127.1	0.00118487
TRP_S	k31_	1611.02	0.00231274
TRP_S	k32_trp	277.696	0.0131714
HIS_S	k1_atp	54398.9	1.94877e-05
HIS_S	k2_	1116.34	0.000948705
HIS_S	k3_atp	650.658	0.00209366
HIS_S	k4_	625.971	0.00217454
HIS_S	k5_atp	1270.65	0.00127478
HIS_S	k6_	1140.81	0.00141952
HIS_S	k7_atp	695.826	0.00266946
HIS_S	k8_	544.274	0.00341159
HIS_S	k9_atp	971.227	0.00217944
HIS_S	k10_	580.932	0.00364296
HIS_S	k11_r5p	417.986	0.00608701
HIS_S	k12_	659.322	0.00378989
HIS_S	k13_gln	1296.87	0.00193132
HIS_S	k14_	1073.56	0.00231058
HIS_S	k15_asp	112.219	0.0222277
HIS_S	k16_	58.1902	0.0313177
HIS_S	k17_fthf	608.957	0.0030033
HIS_S	k18_	1319.36	0.00136495
HIS_S	k19_	377.646	0.0047795
HIS_S	k20_	367.233	0.00464865
HIS_S	k21_	675.255	0.00253378
HIS_S	k22_nadh	12548.9	0.000132115
HIS_S	k23_	1025.87	0.00161632
HIS_S	k24_nadh	44.8856	0.0250264
HIS_S	k25_	445.176	0.00252971
HIS_S	k26_akg	390.032	0.0027746
HIS_S	k27_	532.309	0.00203877
HIS_S	k28_fum	458.196	0.00231596
HIS_S	k29_	420.055	0.00254017
HIS_S	k30_his	35059.1	3.00211e-05
SERD_L	k1_ser	226.596	0.607568
SERD_L	k2_	362.336	0.375834
SERD_L	k3_	108.576	1.27308
SERD_L	k4_	115.852	1.14979
SERD_L	k5_	242.761	0.556278
SERD_L	k6_pyr	90.6472	1.46329
SERD_L	k7_	60.356	2.28995
SERD_L	k8_nh3	93.0179	1.44995
MTHFR2	k1_nadh	211.122	0.609263
MTHFR2	k2_	177.213	0.715869
MTHFR2	k3_meethf	240.633	0.530649
MTHFR2	k4_	671.723	0.189055
MTHFR2	k5_	567.016	0.224944
MTHFR2	k6_	184.58	0.686505
MTHFR2	k7_	264.915	0.484711
MTHFR2	k8_methf	328.62	0.38896
MTHFD	k1_meethf	176.438	0.0103784
MTHFD	k2_	177.591	0.010296
MTHFD	k3_	401.092	0.00456421
MTHFD	k4_	383.656	0.00476854
MTHFD	k5_	218.265	0.00839241
MTHFD	k6_nadph	224.264	0.00815853
MTHFD	k7_	98.0491	0.0186904
MTHFD	k8_fthf	92.8279	0.0197019
ETC1	k1_nadh	593.391	3.93944
ETC1	k2_	8.57362	7.25443
ETC1	k3_nadh	808.58	4.55433
ETC1	k4_	1283.59	1.58082
ETC1	k5_o2	1118.37	2.795
ETC1	k6_	737.605	0.842444
ETC1	k7_	3973.71	0.253038
ETC1	k8_	1669.12	0.151726
ETC1	k9_	5441.74	0.0888649
ETC1	k10_atp	514.351	0.0836465
ETC1	k11_	4680.32	0.0659204
ETC1	k12_atp	529.117	0.0473796
ETC1	k13_	5508.26	0.0469758
ETC1	k14_atp	640.704	0.0456541
ETC1	k15_	4433.67	0.0693419
ETC1	k16_atp	468.076	0.0487839
ETC1	k17_	5351.8	0.0490528
ETC1	k18_atp	720.279	0.040076
ETC1	k19_	6059.88	0.0443263
ETC1	k20_atp	168.564	0.341459
ETC2	k1_fadh2	1.09468e+06	0.000181959
ETC2	k2_	1373.17	0.138512
ETC2	k3_fadh2	3596.41	0.0565995
ETC2	k4_	1566.67	0.125745
ETC2	k5_o2	428.807	0.500118
ETC2	k6_	253.247	0.765434
ETC2	k7_	243.289	0.924496
ETC2	k8_	121.559	1.64622
ETC2	k9_	118.33	2.15932
ETC2	k10_atp	337.081	0.661899
ETC2	k11_	1132.94	0.215266
ETC2	k12_atp	1144.76	0.205535
ETC2	k13_	800.606	0.324187
ETC2	k14_atp	1905.03	0.130423
ETC2	k15_	293.626	0.887736
ETC2	k16_atp	120677	0.00164976
NADTRHD	k1_nadh	8.31537e+06	0.000217287
NADTRHD	k2_	6.2372	3.34428
NADTRHD	k3_	4655.99	0.0499222
NADTRHD	k4_	532.167	0.386587
NADTRHD	k5_	3403.67	0.541839
NADTRHD	k6_nadph	4.48665e+08	4.02706e-06
ATP_SINK	k1_atp	8437.86	0.372567
ATP_SINK	k2_	21.0047	4.8143
ATP_SINK	k3_	631.98	50.6431
ATP_SINK	k4_	0	5.00274
GLUC_UP	k1_atp	3440.91	1.44199
GLUC_UP	k2_	31805.4	0.141721
GLUC_UP	k3_gluc	3802.59	1.27672
GLUC_UP	k4_	99.3492	16.955
GLUC_UP	k5_	210.66	34.5118
GLUC_UP	k6_	190.394	4.30729
GLUC_UP	k7_	2352.33	0.645324
GLUC_UP	k8_g6p	23.7692	23.2514
ACTPP	k1_ac	20148.8	0.00477298
ACTPP	k2_	231.197	0.108464
ACTPP	k3_	988.462	0.0396593
ACTPP	k4_	47.574	0.277559
ACTPP	k5_	644.559	0.173788
ACTPP	k6_ac_e	103845	0.000921831
CO2TPP	k1_co2	1215.31	1.42161
CO2TPP	k2_	56.9046	6.19211
CO2TPP	k3_	284.872	19.134
CO2TPP	k4_	217.335	5.5247
CO2TPP	k5_	827.566	3.22978
CO2TPP	k6_co2_e	59.4229	3.16828
O2TPP	k1_o2_e	819.552	8.01291
O2TPP	k2_	277.413	9.78082
O2TPP	k3_	626.064	10.8245
O2TPP	k4_	201.782	12.4479
O2TPP	k5_	640.35	11.2195
O2TPP	k6_o2	371.433	8.99316
NH3TPP	k1_nh3_e	7.2989e+06	5.84181e-05
NH3TPP	k2_	10.1616	1.1975
NH3TPP	k3_	2253.78	0.0314611
NH3TPP	k4_	293.002	0.204646
NH3TPP	k5_	1499.65	0.294851
NH3TPP	k6_nh3	1.58342e+08	2.69282e-06
SO4TPP	k1_so4_e	306.799	0.220344
SO4TPP	k2_	302.059	0.221393
SO4TPP	k3_	319.706	0.211606
SO4TPP	k4_	314.468	0.212915
SO4TPP	k5_	250.577	0.270323
SO4TPP	k6_so4	245.742	0.272037
GLUC_UP	k1_gluc	253.602	19.1436
GLUC_UP	k2_	574.157	13.2502
GLUC_UP	k3_	2.34093e-07	67.7717
GLUC_UP	k4_	174.575	79.7464
O2_UP	k1_o2_e	410.473	15.9986
O2_UP	k2_	647.886	16.8124
O2_UP	k3_	350.321	17.8504
O2_UP	k4_	658.766	16.464
SO4_UP	k1_so4_e	189.526	0.356687
SO4_UP	k2_	191.15	0.357742
SO4_UP	k3_	25.4622	2.55934
SO4_UP	k4_	28.9839	2.4398
NH3_UP	k1_nh3_e	6651.66	0.0641025
NH3_UP	k2_	1879.77	0.234172
NH3_UP	k3_	1615.92	0.258268
NH3_UP	k4_	6202.51	0.0697393
CO2_OUT	k1_co2_e	238.633	0.788946
CO2_OUT	k2_	221.026	0.196532
CO2_OUT	k3_	736.929	0.118669
CO2_OUT	k4_	0	0.507746
AC_OUT	k1_ac_e	178.625	0.535912
AC_OUT	k2_	763.745	0.0695718
AC_OUT	k3_	612.206	0.110868
AC_OUT	k4_	0	0.720862
BM1	k1_ala	481.495	0.0496095
BM1	k2_	48.0157	0.454992
BM1	k3_	4.4835	38.7577
BM1	k4_	0	6.40571
BM2	k1_arg	7459.12	0.000167118
BM2	k2_	5.13638	0.166951
BM2	k3_	2.3302	8.61468
BM2	k4_	0	0.584431
BM3	k1_asn	1344.86	0.0381916
BM3	k2_	91.2769	0.549641
BM3	k3_	2.17003	117.579
BM3	k4_	0	29.7423
BM4	k1_asp	6126.78	0.00283454
BM4	k2_	71.5431	0.23597
BM4	k3_	2.05342	255.772
BM4	k4_	0	8.73942
BM5	k1_cys	150318	4.26662e-06
BM5	k2_	19.5826	0.0315883
BM5	k3_	0.720826	508.852
BM5	k4_	0	4.56981
BM6	k1_glu	72.5742	0.690264
BM6	k2_	68.6899	0.681216
BM6	k3_	4.84831	16.7115
BM6	k4_	0	25.635
BM7	k1_gln	10993	0.000566168
BM7	k2_	98.106	0.061907
BM7	k3_	2.43019	91.5743
BM7	k4_	0	3.27453
BM8	k1_gly	2504.15	0.0102506
BM8	k2_	22.3433	0.983611
BM8	k3_	3.75332	36.4568
BM8	k4_	0	8.27315
BM9	k1_his	298.084	0.00353092
BM9	k2_	108.884	0.0095811
BM9	k3_	0.969085	3.13021
BM9	k4_	0	52.9259
BM10	k1_ile	10588.7	0.00175684
BM10	k2_	35.2703	0.501075
BM10	k3_	1.85516	56.8304
BM10	k4_	0	12.5027
BM11	k1_leu	5.48612e+06	1.74322e-09
BM11	k2_	75.5986	0.000121301
BM11	k3_	3.24248	267.733
BM11	k4_	0	0.00367212
BM12	k1_lys	428.023	0.0157178
BM12	k2_	62.0397	0.103816
BM12	k3_	2.76335	6.80538
BM12	k4_	0	4.00757
BM13	k1_met	332.003	0.212759
BM13	k2_	16.7004	3.9971
BM13	k3_	0.971532	155.912
BM13	k4_	0	130.552
BM14	k1_phe	476.93	0.260451
BM14	k2_	5.77553	17.4714
BM14	k3_	1.33419	308.263
BM14	k4_	0	129.482
BM15	k1_pro	3652.51	0.00497547
BM15	k2_	90.3312	0.197747
BM15	k3_	1.56867	159.778
BM15	k4_	0	17.822
BM16	k1_ser	358.146	0.0518446
BM16	k2_	119.431	0.152057
BM16	k3_	2.68104	30.957
BM16	k4_	0	8.97692
BM17	k1_thr	4049.13	0.00462775
BM17	k2_	66.5453	0.272829
BM17	k3_	2.13656	40.55
BM17	k4_	0	11.8934
BM18	k1_trp	6.62351	0.55222
BM18	k2_	12.3143	0.267254
BM18	k3_	1.37169	3.54224
BM18	k4_	0	487.73
BM19	k1_tyr	4055.9	0.015277
BM19	k2_	23.932	2.472
BM19	k3_	1.13351	234.044
BM19	k4_	0	72.1176
BM20	k1_val	1564.77	0.0078267
BM20	k2_	17.2975	0.611204
BM20	k3_	2.73988	211.39
BM20	k4_	0	5.73401
BM21	k1_g6p	485.548	0.0822236
BM21	k2_	105.841	0.368089
BM21	k3_	2.62071	337.549
BM21	k4_	0	40.5219
BM22	k1_f6p	105.888	1.15307
BM22	k2_	182.896	0.661527
BM22	k3_	1.67206	99.4399
BM22	k4_	0	270.86
BM23	k1_r5p	4048.22	0.0414481
BM23	k2_	16.1286	7.33008
BM23	k3_	6.76213	73.1187
BM23	k4_	0	32.7309
BM24	k1_g3p	217.646	0.171768
BM24	k2_	39.8381	0.91903
BM24	k3_	0.840173	181.717
BM24	k4_	0	60.0217
BM25	k1_3pg	139.033	2.16694
BM25	k2_	139.915	2.00237
BM25	k3_	10.5445	44.7945
BM25	k4_	0	71.0181
BM26	k1_pep	752.025	0.00648693
BM26	k2_	44.9407	0.107437
BM26	k3_	0.465859	118.353
BM26	k4_	0	11.9631
BM27	k1_pyr	156.089	0.0604943
BM27	k2_	33.5367	0.274448
BM27	k3_	0.868786	54.626
BM27	k4_	0	15.032
BM28	k1_accoa	270.422	1.19238
BM28	k2_	161.806	1.72742
BM28	k3_	24.8574	34.0548
BM28	k4_	0	19.6687
BM29	k1_akg	233.481	0.0733364
BM29	k2_	152.324	0.111503
BM29	k3_	1.23851	28.2185
BM29	k4_	0	30.969
BM30	k1_oac	80.8028	0.274806
BM30	k2_	331.454	0.0639047
BM30	k3_	16.0179	1.49442
BM30	k4_	0	13.267
BM31	k1_atp	326445	0.000109061
BM31	k2_	43.7556	0.108952
BM31	k3_	283.016	60.5928
BM31	k4_	0	0.126176
BM32	k1_nadph	37805.6	4.70995e-05
BM32	k2_	3.92752	0.0470524
BM32	k3_	33.916	39.838
BM32	k4_	0	0.0525084
BM33	k1_meethf	78444.9	1.14524e-06
BM33	k2_	70.8901	0.00120035
BM33	k3_	3.95337	42.3417
BM33	k4_	0	0.0227395
BM34	k1_nadh	182.978	25.3797
BM34	k2_	659.486	8.34422
BM34	k3_	718.55	7.16751
BM34	k4_	233.484	25.2346

## Sheet: Km Parameters
Reaction	Parameter	Lower Bound (mM)	Upper Bound (mM)	Expanded LB	Expanded UB
PGI	Km(g6p)	8.00853e-05	8.00853e-05	8.00853e-05	0.0252005
PGI	Km(f6p)	0.000214986	0.000214986	0.000214986	0.00621329
PGI	kI(pep)	154435	244346	222.26	244346
PGI	kI(6pg)	3968.05	4140.12	57.8633	4140.12
PGI	Km(f6p,6pg)	4.03322e-07	4.41036	1.11213e-07	12.483
PGI	Km(g6p,6pg)	8.91076e-08	0.375606	8.91076e-08	14.4903
PFK	Km(f6p)	3.64936e-07	3.64936e-07	1.43932e-07	3.64936e-07
PFK	Km(atp)	0.16512	0.231677	0.0867477	0.231677
PFK	Km(fdp)	0.000135802	0.000135802	0.000135802	0.000136331
PFK	kI(atp)	484791	679781	188484	679781
PFK	kI(pep)	5.12879e+06	8.11472e+06	5.12879e+06	9.67875e+06
PFK	kI(f6p)	277972	371916	277972	758961
PFK	Km(f6p,atp)	3.25431e-07	3.25431e-07	6.66304e-08	3.25431e-07
PFK	Km(f6p,pep)	1.14572e-05	1.14572e-05	2.66597e-06	1.14572e-05
PFK	Km(f6p,f6p)	8.27183e-07	8.27183e-07	1.7998e-07	8.27183e-07
PFK	Km(atp,fdp)	3.00774e-05	3.00774e-05	1.63763e-05	3.00774e-05
PFK	Km(atp,atp)	80048.1	157490	16350.3	157490
PFK	Km(atp,pep)	846858	1.88e+06	530654	1.88e+06
PFK	Km(atp,f6p)	45898.4	86164.6	45898.4	92342.3
PFK	Km(fdp,pep)	5.56913e-08	0.0516794	5.56913e-08	0.0516794
PFK	Km(fdp,f6p)	8.00609e-07	0.00373015	2.46607e-08	0.00373015
FBP	Km(fdp)	12.3543	14.532	12.3543	36.7176
FBP	Km(f6p)	24.7971	36.2717	16.3252	36.2717
FBP	kI(fdp)	6.29756e-07	47.9784	6.29756e-07	47.9784
FBP	kI(pep)	4.331e-05	5366.05	4.331e-05	5366.05
FBP	kI(g6p)	1.24399e-06	895.741	1.24399e-06	895.741
FBP	Km(f6p,g6p)	8.08363e-05	32011.1	8.08363e-05	32011.1
FBP	Km(f6p,pep)	0.00276847	195615	0.00225637	195615
FBP	Km(fdp,g6p)	2.67143e-05	8766.08	2.67143e-05	8766.08
FBP	Km(fdp,pep)	0.000943817	53568.2	0.000943817	53568.2
FBA	Km(fdp)	74.5812	103.268	20.92	103.268
FBA	Km(g3p)	7.3608	8.41454	7.3608	63.1291
FBA	Km(dhap)	365.658	408.688	250.625	408.688
FBA	kI(3pg)	6.34911e-06	882.885	6.34911e-06	882.885
FBA	kI(dhap)	3.12559e-06	187.058	3.12559e-06	187.058
FBA	kI(g3p)	3.46221e-05	4430.9	3.46221e-05	4430.9
FBA	Km(fdp,dhap)	1572.39	2417.63	337.521	2417.63
FBA	Km(fdp,dhap)	0.000578029	2128.49	0.000213748	2128.49
FBA	Km(fdp,g3p)	0.00572644	46032.7	0.00228387	46032.7
FBA	Km(g3p,dhap)	52.8617	67.1233	52.8617	529.297
FBA	Km(dhap,3pg)	0.00233199	360825	0.00166477	360825
FBA	Km(dhap,dhap)	0.00114453	76448.6	0.000821507	76448.6
FBA	Km(dhap,g3p)	0.0126806	1.81086e+06	0.00870537	1.81086e+06
FBA	Km(fdp,dhap,dhap)	0.0343387	135518	0.00353277	135518
FBA	Km(fdp,dhap,g3p)	0.327933	2.93083e+06	0.0370671	2.93083e+06
FBA	Km(g3p,dhap,g3p)	0.0128882	92749.7	0.0128882	92749.7
FBA	Km(g3p,dhap,dhap)	0.0012743	4288.62	0.0012743	6935.1
TPI	Km(dhap)	0.441132	0.497454	0.441132	6.71087
TPI	Km(g3p)	1.17405	1.37177	1.17405	3.75156
GAPD/PGK	Km(g3p)	0.375662	0.425544	0.000539814	0.425544
GAPD/PGK	Km(nadh)	1.62674	3.81233	0.00275595	3.81233
GAPD/PGK	Km(atp)	319.444	448.352	319.444	500.416
GAPD/PGK	kI(atp)	8.97193e-07	60.5124	8.97193e-07	60.5124
GAPD/PGK	Km(atp,atp)	0.000325156	27130.8	0.000325156	27130.8
GAPD/PGK	Km(3pg,atp)	2144.99	3150.68	2144.99	62710.4
GAPD/PGK	Km(nadh,atp)	519.652	1709.27	0.702541	1709.27
GAPD/PGK	Km(nadh,3pg)	20.346	49.8995	0.217459	49.8995
GAPD/PGK	Km(g3p,atp)	1.2828e-06	12.7678	2.23204e-08	12.7678
GAPD/PGK	Km(g3p,atp)	19.8915	31.599	0.0378577	31.599
GAPD/PGK	Km(g3p,3pg)	14.3086	16.9631	0.202501	16.9631
GAPD/PGK	Km(3pg,atp,atp)	0.00225142	190655	0.00225142	2.33137e+06
GAPD/PGK	Km(nadh,3pg,atp)	206.898	711.642	3.82376	711.642
GAPD/PGK	Km(g3p,atp,atp)	8.5161e-05	913.302	1.65218e-07	913.302
GAPD/PGK	Km(g3p,3pg,atp)	133.567	222.055	4.52148	222.055
GAPD/PGK	Km(g3p,3pg,atp,atp)	0.000519092	6418.01	1.76698e-05	6418.01
GAPD/PGK	Km(nadh,3pg,atp,atp)	0.00114896	22466.9	2.58313e-05	22466.9
PGM/ENO	Km(3pg)	0.844902	0.890691	0.180901	0.890691
PGM/ENO	Km(pep)	11.336	25.7355	1.1033	25.7355
PYK	Km(pep)	0.133009	0.210574	0.0811775	0.210574
PYK	Km(pyr)	32.997	44.2829	1.72871	44.2829
PYK	Km(atp)	21931.5	30964.5	4051.66	30964.5
PYK	kI(atp)	8.97194e-07	3.34477	8.97194e-07	3.34477
PYK	kI(succoa)	2.61297e-05	612.116	2.61297e-05	612.116
PYK	Km(atp,succoa)	0.618061	1.89539e+07	0.105797	1.89539e+07
PYK	Km(atp,atp)	0.0194073	103569	0.00385982	103569
PYK	Km(pyr,atp)	813.267	1530.79	788.984	1530.79
PYK	Km(pep,succoa)	1.06007e-05	304.986	9.99368e-06	304.986
PYK	Km(pep,atp)	3.78913e-07	1.67446	3.78913e-07	1.67446
PYK	Km(pep,atp)	14.2051	31.5401	14.2051	151.419
PYK	Km(pyr,atp,succoa)	0.193514	6.831e+06	0.100915	6.831e+06
PYK	Km(pyr,atp,atp)	0.00589987	37504.3	0.00392262	37504.3
PYK	Km(pep,atp,succoa)	0.00345576	139179	0.00345576	139179
PYK	Km(pep,atp,atp)	0.000136376	764.133	0.000136376	873.022
G6PDH2r	Km(g6p)	39.9281	43.9899	12.0766	43.9899
G6PDH2r	Km(nadph)	2.03187	2.47532	0.284016	2.47532
G6PDH2r	Km(6pg)	921.3	980.773	191.79	980.773
G6PDH2r	kI(nadh)	7.87602e-05	232.672	7.87602e-05	232.672
G6PDH2r	kI(atp)	8.97195e-07	1.8639	8.97195e-07	1.8639
G6PDH2r	kI(nadph)	7.46469e-05	469.554	7.46469e-05	469.554
G6PDH2r	Km(g6p,6pg)	1590.31	1828.15	733.531	1828.15
G6PDH2r	Km(g6p,nadph)	0.00548832	16378.2	0.00176875	16378.2
G6PDH2r	Km(nadph,6pg)	1.36981	1.74297	1.36981	4.9214
G6PDH2r	Km(6pg,nadh)	0.0725434	228199	0.0151107	228199
G6PDH2r	Km(6pg,atp)	0.000832385	1828.06	0.000832385	1828.06
G6PDH2r	Km(6pg,nadph)	0.0687539	460526	0.0143213	460526
G6PDH2r	Km(nadph,6pg,nadph)	0.000273746	843.894	0.000273746	3681.82
G6PDH2r	Km(g6p,6pg,nadph)	0.280346	873184	0.169776	873184
GND	Km(6pg)	3.13537	3.27184	3.13537	6.84963
GND	Km(co2)	0.232497	0.349241	0.232497	6.09288
GND	Km(nadph)	0.704255	0.858499	0.704255	36.1521
GND	kI(atp)	8.97207e-07	0.260446	8.97207e-07	0.260446
GND	kI(nadph)	7.46469e-05	76.4415	7.46469e-05	76.4415
GND	kI(fdp)	6.29788e-07	0.118165	6.29788e-07	0.118165
GND	kI(ru5p)	7.87602e-05	24.9108	7.87602e-05	66.651
GND	Km(6pg,ru5p)	3.60282	4.26486	3.60282	4.41759
GND	Km(6pg,nadph)	2.18543	2.77966	2.18543	84.3856
GND	Km(6pg,fdp)	5.924e-06	9.94641	5.924e-06	9.94641
GND	Km(6pg,ru5p)	0.000739203	1381.91	0.000739203	2743.7
GND	Km(co2,ru5p)	0.0564939	0.0962482	0.0564939	0.671917
GND	Km(co2,nadph)	0.16374	0.299821	0.16374	220.271
GND	Km(ru5p,nadph)	0.182885	0.252843	0.182885	3.80178
GND	Km(nadph,atp)	6.98769e-07	0.223591	6.98769e-07	5.02621
GND	Km(nadph,nadph)	5.77508e-05	65.6252	5.77508e-05	1182.09
GND	Km(nadph,fdp)	4.91854e-07	0.101443	4.91854e-07	2.02094
GND	Km(nadph,ru5p)	6.09458e-05	21.3859	6.09458e-05	2409.58
GND	Km(6pg,ru5p,nadph)	0.567523	0.818664	0.567523	8.87404
GND	Km(6pg,nadph,fdp)	3.4375e-06	6.32365	3.4375e-06	116.452
GND	Km(6pg,nadph,ru5p)	0.000424476	878.577	0.000424476	64068.4
GND	Km(co2,ru5p,nadph)	0.0200788	0.0416856	0.0200788	1.74608
GND	Km(ru5p,nadph,ru5p)	1.68356e-05	6.2986	1.68356e-05	253.393
GND	Km(ru5p,nadph,fdp)	1.50316e-07	0.0298749	1.50316e-07	0.212512
GND	Km(ru5p,nadph,nadph)	1.59514e-05	19.328	1.59514e-05	124.309
GND	Km(ru5p,nadph,atp)	2.07382e-07	0.0658498	2.07382e-07	0.52855
GND	Km(co2,ru5p,nadph,ru5p)	8.45565e-06	22.5129	8.45565e-06	2894.4
GND	Km(co2,ru5p,nadph,fdp)	8.54779e-08	0.162035	8.54779e-08	5.26091
GND	Km(6pg,ru5p,nadph,ru5p)	0.000117081	258.759	0.000117081	6737.48
GND	Km(6pg,ru5p,nadph,fdp)	1.02124e-06	1.86243	1.02124e-06	12.2461
RPE	Km(ru5p)	0.000159178	0.000159178	0.000159178	0.437733
RPE	Km(x5p)	0.000702727	0.000816377	0.000702727	1.05851
RPI	Km(ru5p)	0.426055	1.90169	0.0978829	1.90169
RPI	Km(r5p)	21.3175	24.5085	0.883852	24.5085
RPI	kI(6pg)	2.6174e-06	2064.59	2.6174e-06	2064.59
RPI	kI(f6p)	3.48021e-06	88.7935	3.48021e-06	88.7935
TKThlf1	Km(x5p)	0.11685	0.13362	0.11685	0.525662
TKThlf1	Km(ec2)	10.857	11.7856	3.87004	11.7856
TKThlf1	Km(x5p,ec2)	0.791549	0.961226	0.791549	1.58239
TKThlf2	Km(s7p)	0.00110998	0.00191118	0.00110998	0.0248693
TKThlf2	Km(ec2)	6.37151	11.0673	6.37151	11.0673
TKThlf2	Km(s7p,ec2)	0.00706761	0.0125037	0.00706761	0.082219
TKThlf3	Km(f6p)	0.0113492	0.0117955	1.63266e-05	0.0117955
TKThlf3	Km(ec2)	5.64722	6.30001	5.64722	7.00018
TKThlf3	Km(f6p,ec2)	0.0261803	0.0382556	8.57741e-05	0.0382556
TALA	Km(g3p)	0.00506244	0.00506412	0.00506244	0.259734
TALA	Km(s7p)	0.949516	1.05176	0.949516	1.13414
TALA	Km(e4p)	0.000194193	0.000194193	0.000194193	0.0036753
TALA	Km(f6p)	7.80519	10.5486	7.08199	10.5486
TALA	Km(e4p,f6p)	0.00030715	0.000413225	0.00030715	0.00677861
TALA	Km(s7p,e4p)	0.000193842	0.000193842	0.000193842	0.00396968
TALA	Km(g3p,f6p)	0.0395157	0.0534175	0.0395157	2.46144
TALA	Km(g3p,s7p)	0.000469512	0.000469512	0.000469512	0.010528
TALA	Km(s7p,e4p,f6p)	0.000188124	0.000236125	0.000188124	0.0043753
TALA	Km(g3p,s7p,f6p)	0.00220187	0.00296536	0.00220187	0.0560323
EDD	Km(6pg)	409.365	429.326	77.3715	7.92263e+07
EDA	Km(pyr)	0.0703998	0.0944748	0.0703998	21.9726
EDA	Km(g3p)	0.166483	0.187965	0.166483	0.358586
EDA	kI(6pg)	4.69737	4.91541	2.6174e-06	4.91541
EDA	kI(g3p)	645.804	729.058	0.195163	729.058
EDA	Km(g3p,g3p)	107.514	137.038	0.0619918	137.038
EDA	Km(g3p,6pg)	0.782028	0.923928	8.94996e-07	1.11211
EDA	Km(pyr,g3p)	0.0100619	0.0137756	0.0100619	4.66931
EDA	Km(pyr,g3p,g3p)	1.40727	2.54046	1.40727	352.014
PDH	Km(pyr)	2.85267	3.82912	1.48446	3.82912
PDH	Km(accoa)	62.6049	84.3491	62.6049	103.012
PDH	Km(nadh)	61.748	156.355	1.77163	156.355
PDH	Km(co2,nadh)	0.585509	2.22691	0.273322	2.22691
PDH	Km(accoa,nadh)	3865.73	13188.4	138.815	13188.4
PDH	Km(accoa,co2)	0.28186	0.379846	0.28186	16.1793
PDH	Km(pyr,nadh)	146.153	496.69	0.0378032	496.69
PDH	Km(pyr,co2)	0.0752373	0.101004	0.0752373	1.93689
PDH	Km(pyr,co2,nadh)	1.38585	7.07418	0.00501152	7.07418
PDH	Km(accoa,co2,nadh)	7.74804	39.7021	0.0357777	39.7021
CS	Km(accoa)	2.05402e-05	2.05402e-05	2.05402e-05	0.00387488
CS	Km(oac)	0.00388568	0.00412685	0.00011718	0.00412685
CS	Km(cit)	5.4813e-05	5.4813e-05	5.4813e-05	0.00245956
CS	Km(accoa,oac)	4.00328e-09	4.00328e-09	4.00328e-09	2.4111e-07
CS	Km(oac,cit)	1.58506e-07	1.58506e-07	1.58506e-07	2.60274e-07
ACONT	Km(cit)	2.3173e-07	2.3173e-07	2.3173e-07	0.00391456
ACONT	Km(icit)	3.0618e-09	3.0618e-09	3.0618e-09	0.000824914
ICDHyr	Km(icit)	3.6366e-06	3.6366e-06	3.6366e-06	0.00435396
ICDHyr	Km(akg)	0.00140175	0.00140175	0.00140175	2.15663
ICDHyr	Km(nadph)	0.267929	0.327705	0.267929	3.25618
ICDHyr	kI(oac)	300594	914773	0.0116959	914773
ICDHyr	kI(pep)	33511.2	53021.4	4.331e-05	53021.4
ICDHyr	Km(icit,co2)	1.87481e-06	1.87481e-06	1.87481e-06	0.0017995
ICDHyr	Km(icit,nadph)	4.18256e-07	4.18256e-07	4.18256e-07	0.0081229
ICDHyr	Km(icit,pep)	4.02156e-07	0.0010991	4.02156e-07	7.28652
ICDHyr	Km(akg,co2)	4.1427e-05	4.1427e-05	4.1427e-05	0.200797
ICDHyr	Km(akg,nadph)	0.00041334	0.00041334	0.00041334	7.02236
ICDHyr	Km(co2,nadph)	0.0438264	0.0805185	0.0438264	0.185204
ICDHyr	Km(nadph,oac)	80537.1	299778	0.031262	299778
ICDHyr	Km(nadph,pep)	8978.54	17375.5	0.00012908	17375.5
ICDHyr	Km(icit,co2,nadph)	8.21447e-08	8.21447e-08	8.21447e-08	0.000332982
ICDHyr	Km(icit,nadph,pep)	5.00138e-05	5.00138e-05	5.00138e-05	15.7158
ICDHyr	Km(akg,co2,nadph)	2.32437e-06	2.32437e-06	2.32437e-06	0.0694702
ICDHyr	Km(co2,nadph,pep)	1468.61	4269.4	5.79787e-06	4269.4
ICDHyr	Km(co2,nadph,oac)	13173.4	73659.5	0.00138831	73659.5
ICDHyr	Km(akg,co2,nadph,pep)	4.04308e-07	0.000627505	4.04308e-07	46.4591
ICDHyr	Km(icit,co2,nadph,pep)	9.82262e-06	9.82262e-06	9.82262e-06	0.176988
AKGDH	Km(akg)	1.91728	16.5466	0.259779	16.5466
AKGDH	Km(succoa)	1.86538	5.13576	1.86538	924081
AKGDH	Km(nadh)	0.998389	2.40637	0.107715	2.40637
AKGDH	Km(co2,nadh)	0.0403982	0.125017	0.00156427	0.125017
AKGDH	Km(succoa,nadh)	1.86238	12.3586	0.814048	121141
AKGDH	Km(succoa,co2)	0.0533455	0.183803	0.0533455	69385.4
AKGDH	Km(akg,nadh)	0.329247	6.6324	0.0238679	6.6324
AKGDH	Km(akg,co2)	0.449167	5.82223	0.0234664	5.82223
AKGDH	Km(akg,co2,nadh)	0.0191375	0.344576	0.00035589	0.344576
AKGDH	Km(succoa,co2,nadh)	0.00216259	0.00600075	0.00216259	5141.58
SUCOAS	Km(succoa)	0.497258	1.3931	0.497258	4.71096
SUCOAS	Km(suc)	2.47836	7.70966	2.47836	16.1554
SUCOAS	Km(atp)	14.9164	21.0224	14.9164	5454.59
SUCOAS	kI(atp)	8.97193e-07	14.4994	8.97193e-07	14.4994
SUCOAS	kI(nadh)	7.87602e-05	2312.75	7.87602e-05	2312.75
SUCOAS	kI(akg)	1.58679e-05	336.957	1.58679e-05	336.957
SUCOAS	kI(suc)	1.05574e-05	353.9	1.05574e-05	353.9
SUCOAS	Km(succoa,atp)	5.64401	22.2375	5.64401	1099.32
SUCOAS	Km(succoa,suc)	1.72897e-05	163.938	1.72897e-05	163.938
SUCOAS	Km(suc,atp)	18.7607	82.0046	18.7607	271.137
SUCOAS	Km(atp,atp)	2.52264e-05	304.812	2.52264e-05	2259.63
SUCOAS	Km(atp,nadh)	0.00117605	48619.5	0.00117605	211885
SUCOAS	Km(atp,akg)	0.000240904	7083.65	0.000240904	32018.5
SUCOAS	Km(atp,suc)	0.000160093	7439.82	0.000160093	155008
SUCOAS	Km(succoa,atp,suc)	0.000194115	2274.84	0.000194115	571139
SUCOAS	Km(suc,atp,suc)	0.000920735	12017.6	0.000920735	1.61877e+06
SUCDi	Km(suc)	0.000115514	0.000115514	3.12321e-06	0.000115514
SUCDi	Km(fadh2)	0.000318852	0.000324473	7.00559e-06	0.000324473
FUM	Km(fum)	3.68523e-05	3.68523e-05	3.68523e-05	0.0157887
FUM	Km(mal)	0.0022491	0.00244215	0.0022491	12.4143
FUM	kI(cit)	30.749	97.7895	2.89356e-06	97.7895
MDH	Km(mal)	0.00443549	0.00478458	0.000286865	0.00478458
MDH	Km(oac)	0.000104677	0.000104677	7.75383e-06	0.000104677
MDH	Km(nadh)	0.0692193	0.140416	0.0314556	0.140416
MDH	Km(mal,nadh)	8.4841e-05	8.4841e-05	7.41394e-06	8.4841e-05
MDH	Km(oac,nadh)	2.66941e-07	2.66941e-07	6.1505e-08	2.66941e-07
ICL	Km(icit)	7.07977e-06	7.07977e-06	2.37358e-08	7.07977e-06
ICL	Km(glx)	28.4799	281.277	28.4799	281.277
ICL	kI(3pg)	311.31	325.769	311.31	289837
ICL	kI(akg)	1471.97	2977.04	1471.97	33875.3
ICL	kI(suc)	2353.77	6550.55	2353.77	4.14207e+06
ICL	Km(icit,glx)	0.000196657	0.00193231	2.41012e-07	0.00193231
ICL	Km(icit,pep)	0.00029039	0.000558091	0.00029039	0.0489086
ICL	Km(icit,akg)	3.55016e-05	0.000121357	1.84362e-07	0.000121357
ICL	Km(icit,suc)	8.66432e-06	6.63797e-05	3.86961e-07	6.63797e-05
ICL	Km(glx,3pg)	8866.09	91631.5	8866.09	9.82168e+06
ICL	Km(glx,akg)	41921.6	837374	41921.6	1.14793e+06
ICL	Km(glx,suc)	67035.3	1.84252e+06	67035.3	1.14793e+06
ICL	Km(icit,glx,pep)	0.00781163	0.148548	0.00781163	0.966005
ICL	Km(icit,glx,akg)	0.000945033	0.0323912	3.63743e-06	0.0323912
ICL	Km(icit,glx,suc)	0.000221669	0.017782	7.63469e-06	0.017782
MALS	Km(accoa)	0.00656449	0.00674849	0.00656449	2.36371
MALS	Km(mal)	5.20331e-06	5.20331e-06	5.20331e-06	0.0819456
MALS	Km(accoa,mal)	4.65776e-08	4.65776e-08	4.65776e-08	0.091192
ME2	Km(mal)	10.1512	11.3566	1.14387	11.3566
ME2	Km(co2)	0.320243	0.482865	0.320243	0.496508
ME2	Km(pyr)	20.7832	56.147	0.391214	56.147
ME2	kI(atp)	8.97233e-07	0.0910136	8.97213e-07	0.188974
ME2	kI(accoa)	1.44292e-05	1.49936	1.44292e-05	2.71501
ME2	Km(mal,nadph)	104.915	295.353	4.03472	295.353
ME2	Km(mal,pyr)	126.372	360.401	1.74752	360.401
ME2	Km(mal,atp)	1.27769	1.99543	1.25084	1.99543
ME2	Km(mal,accoa)	19.0667	28.2871	19.0667	28.2871
ME2	Km(co2,nadph)	0.0417125	0.078302	0.0348144	0.078302
ME2	Km(co2,pyr)	6.65569	27.1115	0.129202	27.1115
ME2	Km(nadph,pyr)	26.7722	89.2539	1.18784	89.2539
ME2	Km(pyr,atp)	2.78706e-05	5.11014	4.16107e-07	5.11014
ME2	Km(pyr,accoa)	0.000299993	84.1845	6.52588e-06	84.1845
ME2	Km(nadph,pyr,accoa)	0.000488368	133.824	2.18832e-05	133.824
ME2	Km(nadph,pyr,atp)	5.95828e-05	8.12333	1.3511e-06	8.12333
ME2	Km(co2,nadph,pyr)	0.130515	0.32994	0.0798783	0.32994
ME2	Km(mal,pyr,accoa)	392.989	1559.42	5.0647	1559.42
ME2	Km(mal,pyr,atp)	26.3348	110.005	0.323757	110.005
ME2	Km(mal,nadph,pyr)	162.788	572.91	5.30597	572.91
ME2	Km(co2,nadph,pyr,accoa)	11.0949	79.4175	0.392087	79.4175
ME2	Km(co2,nadph,pyr,atp)	0.743504	5.60222	0.0250663	5.60222
ME2	Km(mal,nadph,pyr,accoa)	506.235	2478.93	15.3779	2478.93
ME2	Km(mal,nadph,pyr,atp)	33.9235	174.87	0.983019	174.87
ME1	Km(mal)	6.27503	9.36595	0.696527	9.36595
ME1	Km(co2)	0.287302	0.48304	0.0482027	0.48304
ME1	Km(nadh)	1.06301	3.09753	0.0558966	3.09753
ME1	Km(pyr,nadh)	1.87891	7.37567	0.44578	7.37567
ME1	Km(co2,nadh)	0.305406	1.49623	0.00269621	1.49623
ME1	Km(co2,pyr)	1.03983	2.34986	0.15979	2.34986
ME1	Km(mal,nadh)	5.88292	25.189	0.0527426	25.189
ME1	Km(mal,pyr)	360.726	787.469	13.8554	787.469
ME1	Km(mal,pyr,nadh)	10.3983	59.9788	0.42062	59.9788
ME1	Km(co2,pyr,nadh)	0.140178	0.925382	0.0117105	0.925382
PPC	Km(pep)	0.000194593	0.000194593	0.000194593	0.0220537
PPC	Km(co2)	0.163249	0.25506	0.0908786	0.25506
PPC	Km(oac)	5.75727e-06	5.75727e-06	5.75727e-06	0.00169127
PPC	kI(suc)	955.723	2661.37	1.05574e-05	2661.37
PPC	kI(cit)	319.121	1009.93	1.07691	1009.93
PPC	kI(fum)	355.643	524106	0.358216	524106
PPC	kI(mal)	932.038	954.708	0.0660914	954.708
PPC	Km(pep,co2)	7.14258e-06	7.14258e-06	7.14258e-06	0.00169984
PPC	Km(pep,mal)	4.01066e-07	0.010312	1.2041e-07	0.120244
PPC	Km(co2,oac)	1.11191e-06	1.11191e-06	1.11191e-06	0.000183968
PPC	Km(co2,suc)	156.019	678.815	1.55369e-06	678.815
PPC	Km(co2,cit)	52.0955	257.595	0.0978673	257.595
PPC	Km(co2,fum)	58.0576	133679	0.0325553	133679
PPC	Km(co2,mal)	152.152	243.51	0.0060078	243.51
PPC	Km(oac,mal)	2.14661e-07	0.0443104	1.83479e-07	0.151911
PPCK	Km(atp)	17.7552	24.9053	7.21357	24.9053
PPCK	Km(oac)	0.00136894	0.00136894	0.00136894	0.00156075
PPCK	Km(co2)	0.102565	0.154146	0.0423304	0.154146
PPCK	Km(pep)	0.351043	0.555636	0.351043	1.36041
PPCK	kI(f6p)	3.48021e-06	2.77598	3.48021e-06	2.77598
PPCK	kI(fdp)	0.00099803	0.386596	0.00099803	0.386596
PPCK	kI(atp)	8.97197e-07	0.87934	8.97197e-07	28.3697
PPCK	kI(pep)	4.331e-05	41.3052	4.331e-05	41.3052
PPCK	Km(atp,oac)	0.00443384	0.00621811	0.00206049	0.00621811
PPCK	Km(atp,pep)	6.23277	13.8383	6.20007	13.8383
PPCK	Km(atp,nadh)	0.00159813	1798.39	0.00159813	1798.39
PPCK	Km(atp,dhap)	13.6865	36.1614	13.6865	107.456
PPCK	Km(atp,atp)	2.4895e-05	10.5075	2.4895e-05	10.5075
PPCK	Km(atp,pep)	0.00089732	560.349	0.00089732	560.349
PPCK	Km(oac,co2)	0.000168618	0.000168618	6.60673e-05	0.000168618
PPCK	Km(oac,f6p)	2.57378e-08	0.00380012	2.57378e-08	0.00380012
PPCK	Km(oac,fdp)	4.05392e-07	0.000530187	4.05392e-07	0.000530187
PPCK	Km(oac,atp)	2.34445e-08	0.00120374	2.34445e-08	0.0442812
PPCK	Km(oac,pep)	7.93352e-08	0.0565494	7.93352e-08	0.0565494
PPCK	Km(co2,pep)	0.0118648	0.0265954	0.00630821	0.0265954
PPCK	Km(pep,f6p)	1.50882e-06	1.54244	1.50882e-06	1.54244
PPCK	Km(pep,fdp)	2.82382e-07	0.215359	2.82382e-07	0.25577
PPCK	Km(pep,atp)	3.97439e-07	0.488592	3.97439e-07	38.5945
PPCK	Km(pep,pep)	1.86464e-05	22.9508	1.86464e-05	22.9508
PPCK	Km(atp,oac,pep)	0.00136287	0.00191072	0.00136287	0.00202107
PPCK	Km(atp,pep,nadh)	0.000688421	999.253	0.000688421	999.253
PPCK	Km(atp,pep,dhap)	4.8045	20.0927	4.8045	146.185
PPCK	Km(atp,pep,atp)	9.83464e-06	5.83833	9.83464e-06	5.83833
PPCK	Km(atp,pep,pep)	0.000387704	311.351	0.000387704	311.351
PPCK	Km(oac,co2,pep)	1.35949e-05	1.35949e-05	6.69546e-06	1.35949e-05
PPCK	Km(co2,pep,nadh)	6.02222e-06	8.89536	6.02222e-06	8.89536
PPCK	Km(co2,pep,dhap)	0.0399231	0.178862	0.0399231	0.605898
PPCK	Km(co2,pep,atp)	8.69475e-08	0.0519703	8.69475e-08	0.0519703
PPCK	Km(co2,pep,pep)	3.31992e-06	2.77165	3.31992e-06	2.77165
PTAr/ACKr	Km(accoa)	9.65028	13.0582	7.05395	13.0582
PTAr/ACKr	Km(ac)	22.1175	22.1232	22.1175	2328.16
GLUDy	Km(nadph)	0.0207239	0.0207239	0.00029525	0.0207239
GLUDy	Km(glu)	0.117507	0.130062	0.0946945	0.130062
GLUDy	Km(akg,glu)	801.155	30366.6	0.301244	30366.6
GLUDy	Km(akg,nh3)	2.40845	4.89307	0.0059573	4.89307
GLUDy	Km(nadph,akg)	0.000630108	0.000630108	6.99929e-05	0.000630108
GLNS	Km(atp)	7.80122	10.9433	7.80122	47.4669
GLNS	Km(glu)	122.571	133.071	122.571	263.733
GLNS	Km(gln)	1.83982	2.1895	1.83982	6.1495
GLNS	Km(glu,gln)	213.604	275.189	213.604	2480.58
GLNS	Km(atp,glu)	956.201	1456.23	956.201	12518.6
PRO_S	Km(atp)	11.6221	16.3064	11.6221	32.3042
PRO_S	Km(glu)	113.032	123.629	113.032	146.549
PRO_S	Km(pro)	0.159989	0.17259	0.159989	0.367226
PRO_S	Km(glu,pro)	20.6621	24.2237	20.6621	58.2757
PRO_S	Km(nadph,pro)	0.161086	0.214321	0.161086	0.29034
PRO_S	Km(nadph,glu)	41.1681	55.1295	26.124	55.1295
PRO_S	Km(nadph,pro)	0.214694	0.282239	0.214694	0.639234
PRO_S	Km(atp,glu)	1313.67	2015.94	1313.67	4734.16
PRO_S	Km(atp,nadph)	0.880198	1.5053	0.880198	3.12195
PRO_S	Km(nadph,glu,pro)	7.52547	10.802	7.52547	13.6686
PRO_S	Km(nadph,nadph,pro)	0.0171577	0.0278071	0.0171577	0.0726188
PRO_S	Km(nadph,nadph,glu)	4.38358	7.15375	4.38358	8.59746
PRO_S	Km(atp,nadph,glu)	478.458	898.965	478.458	1110.4
PRO_S	Km(atp,nadph,glu)	99.4904	186.099	99.4904	457.52
PRO_S	Km(atp,nadph,nadph)	0.0703215	0.148327	0.0703215	0.354667
PRO_S	Km(atp,nadph,nadph,glu)	7.69709	17.5634	7.69709	36.7693
PRO_S	Km(nadph,nadph,glu,pro)	0.801312	1.4017	0.801312	3.4188
ARG_S	Km(atp)	0.000118245	0.000118245	6.99134e-05	0.000118245
ARG_S	Km(asp)	28.5843	40.494	9.37885	40.494
ARG_S	Km(arg)	6.27909e-07	6.27909e-07	6.27909e-07	7.09309e-07
ARG_S	Km(akg)	1.9954	4.0394	0.879767	4.0394
ARG_S	Km(atp,atp)	0.000203917	0.000203917	0.000203917	0.000211462
ARG_S	Km(atp,asp)	0.00338089	0.00478714	0.000656113	0.00478714
ARG_S	Km(atp,akg)	0.000315911	0.000315911	8.23147e-05	0.000315911
ARG_S	Km(gln,asp)	115.32	193.716	7.39754	193.716
ARG_S	Km(asp,arg)	2.10437e-05	2.10437e-05	7.79744e-06	2.10437e-05
ARG_S	Km(arg,ac)	1.24069e-06	1.24069e-06	9.48174e-07	1.24069e-06
ARG_S	Km(arg,akg)	1.67756e-06	1.67756e-06	8.35126e-07	1.67756e-06
ARG_S	Km(atp,atp,atp)	0.000950879	0.00160208	0.000792834	0.00160208
ARG_S	Km(atp,atp,asp)	0.00499433	0.00991581	0.00169967	0.00991581
ARG_S	Km(atp,atp,akg)	0.000544223	0.000545375	0.000248971	0.000545375
ARG_S	Km(atp,gln,asp)	0.013638	0.0229054	0.000517242	0.0229054
ARG_S	Km(glu,gln,asp)	7765.91	14090.3	667.512	14090.3
ARG_S	Km(gln,asp,arg)	9.21136e-05	9.21136e-05	6.67297e-06	9.21136e-05
ARG_S	Km(asp,arg,ac)	4.15805e-05	4.15805e-05	1.04233e-05	4.15805e-05
ARG_S	Km(arg,ac,akg)	3.31472e-06	3.31472e-06	1.11636e-06	3.31472e-06
ARG_S	Km(gln,asp,arg,ac)	0.000156133	0.000225571	8.92014e-06	0.000225571
ARG_S	Km(glu,gln,asp,arg)	0.0048785	0.00884531	0.000473562	0.00884531
ARG_S	Km(accoa,glu,gln,asp)	119.041	293.601	41.3338	293.601
ARG_S	Km(atp,glu,gln,asp)	0.918284	1.66611	0.0466704	1.66611
ARG_S	Km(atp,atp,gln,asp)	0.0201432	0.0474437	0.00134119	0.0474437
ARG_S	Km(atp,atp,atp,akg)	0.0019059	0.00647346	0.000932024	0.00647346
ARG_S	Km(atp,atp,atp,asp)	0.0232699	0.0649175	0.00742954	0.0649175
ARG_S	Km(atp,atp,atp,atp)	0.00199712	0.00551071	0.00199712	0.0138617
ARG_S	Km(glu,gln,asp,arg,ac)	0.00963726	0.0174795	0.000634541	0.0174795
ARG_S	Km(accoa,glu,gln,asp,arg)	0.00010847	0.000119627	4.23708e-05	0.000119627
ARG_S	Km(co2,accoa,glu,gln,asp)	79.4579	297.211	18.0222	297.211
ARG_S	Km(atp,accoa,glu,gln,asp)	0.0140762	0.0347138	0.00289193	0.0347138
ARG_S	Km(atp,atp,glu,gln,asp)	1.35648	3.45109	0.120912	3.45109
ARG_S	Km(atp,atp,atp,gln,asp)	0.0938701	0.310563	0.00586083	0.310563
ARG_S	Km(atp,atp,atp,atp,akg)	0.00398448	0.0222639	0.00398448	0.0246621
ARG_S	Km(atp,atp,atp,atp,asp)	0.0570403	0.223223	0.0471409	0.223223
ARG_S	Km(atp,atp,atp,atp,atp)	0.0313348	0.121392	0.0265172	0.121392
ARG_S	Km(accoa,glu,gln,asp,arg,ac)	0.000178381	0.000294886	5.66064e-05	0.000294886
ARG_S	Km(co2,accoa,glu,gln,asp,arg)	8.67092e-05	9.72982e-05	2.22179e-05	9.72982e-05
ARG_S	Km(nadph,co2,accoa,glu,gln,asp)	12.824	58.4403	0.2221	58.4403
ARG_S	Km(atp,co2,accoa,glu,gln,asp)	0.00939907	0.03514	0.00126242	0.03514
ARG_S	Km(atp,atp,accoa,glu,gln,asp)	0.0207963	0.071907	0.00748972	0.071907
ARG_S	Km(atp,atp,atp,glu,gln,asp)	6.32121	22.5897	0.528673	22.5897
ARG_S	Km(atp,atp,atp,atp,gln,asp)	0.230113	1.06787	0.0371832	1.06787
ARG_S	Km(atp,atp,atp,atp,atp,akg)	0.062525	0.490358	0.0233296	0.490358
ARG_S	Km(atp,atp,atp,atp,atp,asp)	0.895626	4.91575	0.248684	4.91575
ARG_S	Km(atp,atp,atp,atp,atp,nadph)	0.00483817	0.0208581	0.0030771	0.0208581
ARG_S	Km(co2,accoa,glu,gln,asp,arg,ac)	0.000143464	0.000237446	2.96634e-05	0.000237446
ARG_S	Km(nadph,co2,accoa,glu,gln,asp,arg)	1.62725e-05	1.62725e-05	3.12026e-07	1.62725e-05
ARG_S	Km(atp,nadph,co2,accoa,glu,gln,asp)	44.5096	284.528	3.0878	284.528
ARG_S	Km(atp,nadph,co2,accoa,glu,gln,asp)	0.00167014	0.00627826	2.96147e-05	0.00627826
ARG_S	Km(atp,atp,co2,accoa,glu,gln,asp)	0.0138833	0.0727905	0.00326741	0.0727905
ARG_S	Km(atp,atp,atp,accoa,glu,gln,asp)	0.0969004	0.470698	0.0327396	0.470698
ARG_S	Km(atp,atp,atp,atp,glu,gln,asp)	15.4961	77.6741	3.35496	77.6741
ARG_S	Km(atp,atp,atp,atp,atp,gln,asp)	3.61328	23.5161	0.19615	23.5161
ARG_S	Km(atp,atp,atp,atp,atp,nadph,akg)	0.00882192	0.0842605	0.00250913	0.0842605
ARG_S	Km(atp,atp,atp,atp,atp,nadph,asp)	0.126329	0.84473	0.026268	0.84473
ARG_S	Km(atp,atp,atp,atp,atp,nadph,co2)	0.000127839	0.000361209	0.000113242	0.000373902
ARG_S	Km(nadph,co2,accoa,glu,gln,asp,arg,ac)	3.2153e-05	3.2153e-05	4.17102e-07	3.2153e-05
ARG_S	Km(atp,nadph,co2,accoa,glu,gln,asp,arg)	6.19673e-05	8.78356e-05	5.06568e-06	8.78356e-05
ARG_S	Km(atp,atp,nadph,co2,accoa,glu,gln,asp)	37.2189	334.04	17.1668	334.04
ARG_S	Km(atp,atp,nadph,co2,accoa,glu,gln,asp)	0.00573727	0.0336392	0.000336955	0.0336392
ARG_S	Km(atp,atp,nadph,co2,accoa,glu,gln,asp)	0.00244317	0.0143087	8.9912e-05	0.0143087
ARG_S	Km(atp,atp,atp,co2,accoa,glu,gln,asp)	0.0646812	0.476485	0.0142777	0.476485
ARG_S	Km(atp,atp,atp,atp,accoa,glu,gln,asp)	0.23754	1.6185	0.20775	1.6185
ARG_S	Km(atp,atp,atp,atp,atp,glu,gln,asp)	243.326	1710.49	17.6991	1710.49
ARG_S	Km(atp,atp,atp,atp,atp,nadph,gln,asp)	0.509645	4.04106	0.0207199	4.04106
ARG_S	Km(atp,atp,atp,atp,atp,nadph,co2,akg)	0.000339441	0.000968322	0.000133127	0.000968322
ARG_S	Km(atp,atp,atp,atp,atp,nadph,co2,asp)	0.00255313	0.0245793	0.000890199	0.0245793
ARG_S	Km(atp,atp,atp,atp,atp,nadph,co2,accoa)	0.000127562	0.000360757	6.05658e-05	0.000360757
ARG_S	Km(atp,nadph,co2,accoa,glu,gln,asp,arg,ac)	0.00010196	0.00020387	6.42079e-06	0.00020387
ARG_S	Km(atp,atp,nadph,co2,accoa,glu,gln,asp,arg)	6.03458e-05	0.000108151	2.68111e-05	0.000108151
ARG_S	Km(atp,atp,atp,nadph,co2,accoa,glu,gln,asp)	3378.67	42541.3	320.493	42541.3
ARG_S	Km(atp,atp,atp,nadph,co2,accoa,glu,gln,asp)	0.00479883	0.039493	0.00130805	0.039493
ARG_S	Km(atp,atp,atp,nadph,co2,accoa,glu,gln,asp)	0.00777878	0.0696829	0.000720038	0.0696829
ARG_S	Km(atp,atp,atp,nadph,co2,accoa,glu,gln,asp)	0.0104436	0.0936861	0.000279633	0.0936861
ARG_S	Km(atp,atp,atp,atp,co2,accoa,glu,gln,asp)	0.158556	1.63839	0.0905854	1.63839
ARG_S	Km(atp,atp,atp,atp,atp,accoa,glu,gln,asp)	3.72988	35.6416	1.09597	35.6416
ARG_S	Km(atp,atp,atp,atp,atp,nadph,glu,gln,asp)	34.3203	293.935	1.86933	293.935
ARG_S	Km(atp,atp,atp,atp,atp,nadph,co2,gln,asp)	0.00944389	0.1176	0.000702814	0.1176
ARG_S	Km(atp,atp,atp,atp,atp,nadph,co2,accoa,akg)	0.00033801	0.000967204	7.1094e-05	0.000967204
ARG_S	Km(atp,atp,atp,atp,atp,nadph,co2,accoa,asp)	0.00224527	0.0283668	0.000440026	0.0283668
ARG_S	Km(atp,atp,atp,atp,atp,nadph,co2,accoa,glu)	0.00485464	0.0468082	0.00354994	0.0468082
ARG_S	Km(atp,atp,nadph,co2,accoa,glu,gln,asp,arg,ac)	9.27221e-05	0.000239499	3.23479e-05	0.000239499
ARG_S	Km(atp,atp,atp,nadph,co2,accoa,glu,gln,asp,arg)	0.00231489	0.0267069	0.000314066	0.0267069
ARG_S	Km(atp,atp,atp,atp,nadph,co2,accoa,glu,gln,asp)	32634.1	576169	6192.11	576169
ARG_S	Km(atp,atp,atp,atp,nadph,co2,accoa,glu,gln,asp)	0.399518	5.03029	0.0224116	5.03029
ARG_S	Km(atp,atp,atp,atp,nadph,co2,accoa,glu,gln,asp)	0.00650581	0.081809	0.0033849	0.081809
ARG_S	Km(atp,atp,atp,atp,nadph,co2,accoa,glu,gln,asp)	0.0362353	0.45615	0.00266357	0.45615
ARG_S	Km(atp,atp,atp,atp,nadph,co2,accoa,glu,gln,asp)	0.0255947	0.32215	0.00121781	0.32215
ARG_S	Km(atp,atp,atp,atp,atp,co2,accoa,glu,gln,asp)	2.48963	36.0798	0.477865	36.0798
ARG_S	Km(atp,atp,atp,atp,atp,nadph,accoa,glu,gln,asp)	0.526092	6.12474	0.115758	6.12474
ARG_S	Km(atp,atp,atp,atp,atp,nadph,co2,glu,gln,asp)	0.635669	8.55429	0.0486875	8.55429
ARG_S	Km(atp,atp,atp,atp,atp,nadph,co2,accoa,gln,asp)	0.00830819	0.13572	0.000399517	0.13572
ARG_S	Km(atp,atp,atp,atp,atp,nadph,co2,accoa,glu,akg)	0.00889222	0.189089	0.00291953	0.189089
ARG_S	Km(atp,atp,atp,atp,atp,nadph,co2,accoa,glu,asp)	0.127318	1.89562	0.0305943	1.89562
ARG_S	Km(atp,atp,atp,atp,atp,nadph,co2,accoa,glu,gln)	0.0115716	0.144161	0.00926821	0.144161
ARG_S	Km(atp,atp,atp,nadph,co2,accoa,glu,gln,asp,arg,ac)	0.00457138	0.0527761	0.000419677	0.0527761
ARG_S	Km(atp,atp,atp,atp,nadph,co2,accoa,glu,gln,asp,arg)	0.0204967	0.361785	0.00478102	0.361785
ARG_S	Km(atp,atp,atp,atp,atp,nadph,co2,accoa,glu,gln,akg)	0.0230873	0.582338	0.00815467	0.582338
ARG_S	Km(atp,atp,atp,atp,atp,nadph,co2,accoa,glu,gln,asp)	0.0334372	0.59013	0.0126384	0.59013
ARG_S	Km(atp,atp,atp,atp,nadph,co2,accoa,glu,gln,asp,arg,ac)	0.0404941	0.714869	0.00587572	0.714869
ARG_S	Km(atp,atp,atp,atp,atp,nadph,co2,accoa,glu,gln,asp,akg)	0.0431668	1.54111	0.0119386	1.54111
ARG_S	Km(atp,atp,atp,atp,atp,nadph,co2,accoa,glu,gln,asp,ac)	0.243973	4.30765	0.0908612	4.30765
ASPTA	Km(oac)	1.20652e-05	0.000218329	1.20652e-05	0.00115442
ASPTA	Km(glu)	1.76225	400.903	1.76225	400.903
ASPTA	Km(asp)	456.208	2.65519e+08	408.007	2.65519e+08
ASPTA	Km(akg)	50.0571	537.041	1.02667	537.041
ASPTA	Km(asp,akg)	73.3555	6.09167e+08	5.80867	6.09167e+08
ASPTA	Km(glu,asp)	803.953	1.10483e+11	803.953	1.10483e+11
ASPTA	Km(oac,akg)	0.000585015	0.117484	0.000585015	0.117484
ASPTA	Km(oac,glu)	0.000177106	0.0186502	0.000177106	0.0186502
ASPTA	Km(oac,glu,akg)	0.00746121	3.22931	0.00306988	3.22931
ASPTA	Km(glu,asp,akg)	1023.03	2.41179e+10	99.7298	2.41179e+10
ASN_S	Km(atp)	0.176382	0.247453	0.176382	6.00897
ASN_S	Km(asp)	8.6188	12.2385	1.25533	12.2385
ASN_S	Km(asn)	0.00583262	0.00584093	0.00583262	0.0497697
ASN_S	Km(asp,asn)	0.0389769	0.0741138	0.0389769	0.223606
ASN_S	Km(atp,asn)	0.373739	0.704611	0.373739	7.86606
ASN_S	Km(atp,asp)	1.5202	3.02844	1.5202	10.69
ASN_S	Km(atp,atp)	1.73215	3.4113	1.73215	43.4463
ASN_S	Km(atp,atp,asp)	14.9291	41.749	14.9291	77.2916
ALA_S	Km(pyr)	0.00163167	0.00163556	0.00163167	0.381494
ALA_S	Km(glu)	654.713	842.023	235.574	842.023
ALA_S	Km(ala)	0.000641478	0.000642229	0.000641478	0.0655599
ALA_S	Km(akg)	70.4856	162.794	2.45768	162.794
ALA_S	Km(ala,akg)	0.000939199	0.00192254	0.000939199	0.136993
ALA_S	Km(glu,ala)	0.419966	0.540797	0.419966	16.693
ALA_S	Km(pyr,akg)	0.100362	0.311768	0.100362	1.90167
ALA_S	Km(pyr,glu)	0.240132	0.416549	0.240132	11.0851
ALA_S	Km(pyr,glu,akg)	1.85788	6.51779	1.85788	43.1465
ALA_S	Km(glu,ala,akg)	0.581173	1.51942	0.581173	18.5045
SER_S	Km(3pg)	0.321708	0.336957	0.00629497	0.336957
SER_S	Km(glu)	129.482	144.604	129.482	390.92
SER_S	Km(ser)	0.562541	0.636883	0.0041043	0.636883
SER_S	Km(nadh)	1.75674	4.44503	0.0683213	4.44503
SER_S	Km(akg,nadh)	3.21524	16.4665	0.376912	16.4665
SER_S	Km(ser,nadh)	0.988235	2.83097	0.000392462	2.83097
SER_S	Km(ser,akg)	0.334361	0.766446	0.0159263	0.766446
SER_S	Km(glu,ser)	72.8391	92.0959	1.39697	92.0959
SER_S	Km(3pg,nadh)	0.565155	1.49779	0.000601967	1.49779
SER_S	Km(3pg,glu)	3.90282	4.59748	0.203609	4.59748
SER_S	Km(ser,akg,nadh)	0.0223014	0.126322	0.00151551	0.126322
SER_S	Km(glu,ser,akg)	43.2936	110.831	5.42102	110.831
SER_S	Km(3pg,akg,nadh)	1.03436	5.54851	0.00332228	5.54851
SER_S	Km(3pg,glu,nadh)	2.51981	7.09078	0.0247825	7.09078
SER_S	Km(3pg,glu,akg)	95.8996	226.923	2.33657	226.923
SER_S	Km(3pg,glu,akg,nadh)	4.61183	26.2676	0.133937	26.2676
SER_S	Km(glu,ser,akg,nadh)	2.082	12.8293	0.31074	12.8293
GHMT2r	Km(ser)	0.0205509	0.0238745	0.0205509	7.77705
GLYCL	Km(meethf)	0.135132	0.135145	0.135132	12.2068
GLYCL	Km(nadh)	0.404219	0.950821	0.404219	3.19489
GLYCL	Km(meethf,nh3)	9.13975e-08	466851	9.13975e-08	466851
THR_D	Km(thr)	2.34281	2.54115	2.34281	1.01335e+07
THR_D	Km(gly)	3.48188	3.90464	2.34966	3.90464
THR_D	Km(gly,accoa)	1.98301	2.91931	1.16831	2.91931
THR_D	Km(thr,accoa)	6.17545	8.98539	6.17545	2.9155e+07
CYS_S	Km(atp)	0.0301163	0.0301163	4.08795e-05	0.0301163
CYS_S	Km(atp,atp)	0.084222	0.118106	0.000123951	0.118106
CYS_S	Km(atp,atp,atp)	0.661805	1.82494	0.000821467	1.82494
CYS_S	Km(atp,atp,atp,nadph)	0.0128451	0.0475135	4.91871e-05	0.0475135
CYS_S	Km(atp,atp,atp,nadph,nadph)	0.000855801	0.00315971	4.45007e-06	0.00315971
CYS_S	Km(atp,atp,atp,nadph,nadph,nadph)	0.000129364	0.000186321	3.80733e-07	0.000186321
CYS_S	Km(atp,atp,atp,nadph,nadph,nadph,nadph)	7.73317e-06	7.73317e-06	3.23329e-08	7.73317e-06
CYS_S	Km(atp,atp,atp,nadph,nadph,nadph,nadph,accoa)	3.93404e-06	3.93404e-06	1.55064e-08	3.93404e-06
CYS_S	Km(atp,atp,atp,nadph,nadph,nadph,nadph,accoa,ser)	1.70115e-06	1.70115e-06	1.78015e-08	1.70115e-06
LLDAP_S	Km(atp)	0.00575179	0.00575179	0.000441897	0.00575179
LLDAP_S	Km(asp)	97.3869	137.898	97.3869	202.898
LLDAP_S	Km(lldap)	0.000140188	0.000140188	9.7061e-07	0.000140188
LLDAP_S	Km(atp,pyr)	0.00207738	0.00278652	3.40203e-05	0.00278652
LLDAP_S	Km(atp,asp)	0.479813	0.952667	0.063302	0.952667
LLDAP_S	Km(glu,asp)	2955.82	4520.61	2955.82	8315.88
LLDAP_S	Km(asp,lldap)	0.0136532	0.0193309	0.000139534	0.0193309
LLDAP_S	Km(lldap,suc)	2.06981e-05	2.06981e-05	3.27277e-07	2.06981e-05
LLDAP_S	Km(atp,pyr,nadph)	0.00030173	0.00030173	5.13298e-06	0.00030173
LLDAP_S	Km(atp,pyr,asp)	0.202233	0.384257	0.00487405	0.384257
LLDAP_S	Km(atp,glu,asp)	14.5629	31.2308	2.40205	31.2308
LLDAP_S	Km(succoa,glu,asp)	136.921	564.811	136.921	919.486
LLDAP_S	Km(glu,asp,lldap)	0.414375	0.633736	0.00527714	0.633736
LLDAP_S	Km(asp,lldap,suc)	0.002016	0.00285399	4.68968e-05	0.00285399
LLDAP_S	Km(glu,asp,lldap,suc)	0.0415826	0.176985	0.00121042	0.176985
LLDAP_S	Km(succoa,glu,asp,lldap)	0.0191965	0.079178	0.000316393	0.079178
LLDAP_S	Km(nadph,succoa,glu,asp)	5.29851	26.6289	5.29851	185.343
LLDAP_S	Km(atp,succoa,glu,asp)	0.674593	3.90201	0.0984726	3.90201
LLDAP_S	Km(atp,pyr,glu,asp)	5.25771	15.1301	0.161372	15.1301
LLDAP_S	Km(atp,pyr,nadph,asp)	0.0233443	0.0540396	0.000735753	0.0540396
LLDAP_S	Km(atp,pyr,nadph,nadph)	4.6677e-05	4.6677e-05	5.25971e-07	4.6677e-05
LLDAP_S	Km(succoa,glu,asp,lldap,suc)	0.00276584	0.0121619	0.000107171	0.0121619
LLDAP_S	Km(nadph,succoa,glu,asp,lldap)	0.00119125	0.00181985	5.73986e-05	0.00181985
LLDAP_S	Km(nadph,nadph,succoa,glu,asp)	1.63334	10.0011	1.63334	15.9307
LLDAP_S	Km(atp,nadph,succoa,glu,asp)	0.030414	0.153477	0.0162963	0.153477
LLDAP_S	Km(atp,pyr,succoa,glu,asp)	0.283738	1.89038	0.00899593	1.89038
LLDAP_S	Km(atp,pyr,nadph,glu,asp)	0.606867	2.1279	0.0221694	2.1279
LLDAP_S	Km(atp,pyr,nadph,nadph,asp)	0.00357494	0.0092709	7.58844e-05	0.0092709
LLDAP_S	Km(atp,pyr,nadph,nadph,succoa)	3.28421e-06	3.28421e-06	9.00443e-08	3.28421e-06
LLDAP_S	Km(nadph,succoa,glu,asp,lldap,suc)	0.000176525	0.000268037	2.35448e-05	0.000268037
LLDAP_S	Km(nadph,nadph,succoa,glu,asp,lldap)	0.000403983	0.000615771	5.41146e-06	0.000615771
LLDAP_S	Km(pyr,nadph,nadph,succoa,glu,asp)	1.01312	8.32417	1.01312	18.309
LLDAP_S	Km(atp,nadph,nadph,succoa,glu,asp)	0.0134541	0.0576394	0.00202457	0.0576394
LLDAP_S	Km(atp,pyr,nadph,succoa,glu,asp)	0.0157572	0.0743512	0.00201123	0.0743512
LLDAP_S	Km(atp,pyr,nadph,succoa,glu,asp)	0.0327529	0.221807	0.00166981	0.221807
LLDAP_S	Km(atp,pyr,nadph,nadph,glu,asp)	0.099779	0.365093	0.00286004	0.365093
LLDAP_S	Km(atp,pyr,nadph,nadph,succoa,asp)	0.000320163	0.00045263	1.51217e-05	0.00045263
LLDAP_S	Km(atp,pyr,nadph,nadph,succoa,glu)	0.000360531	0.00038852	6.3075e-06	0.00038852
LLDAP_S	Km(nadph,nadph,succoa,glu,asp,lldap,suc)	6.89998e-05	7.62041e-05	1.82467e-06	7.62041e-05
LLDAP_S	Km(pyr,nadph,nadph,succoa,glu,asp,lldap)	0.000287212	0.000437573	5.31148e-06	0.000437573
LLDAP_S	Km(atp,pyr,nadph,nadph,succoa,glu,asp)	0.0012258	0.00187404	2.47371e-05	0.00187404
LLDAP_S	Km(pyr,nadph,nadph,succoa,glu,asp,lldap,suc)	5.14977e-05	5.14977e-05	1.79096e-06	5.14977e-05
LLDAP_S	Km(atp,pyr,nadph,nadph,succoa,glu,asp,suc)	0.00199161	0.00845439	0.000194299	0.00845439
LYS_S	Km(lys)	0.00110856	0.00110888	0.00110856	0.0831599
LYS_S	Km(co2)	0.231714	0.348891	0.110099	0.348891
LYS_S	Km(lys,co2)	0.000102721	0.000102721	0.000102721	0.00878053
THR_S	Km(atp)	0.0211743	0.0211743	0.0211743	0.591681
THR_S	Km(asp)	16.3904	23.5424	16.3904	43.3634
THR_S	Km(thr)	5.63538e-05	5.91802e-05	5.63538e-05	0.000859347
THR_S	Km(atp,atp)	0.00574513	0.00856061	0.00574513	0.192637
THR_S	Km(atp,asp)	0.297283	0.598745	0.297283	25.6573
THR_S	Km(atp,thr)	0.00344974	0.00513996	0.00344974	0.192664
THR_S	Km(nadph,thr)	4.17425e-06	4.17425e-06	4.17425e-06	3.8084e-05
THR_S	Km(nadph,asp)	1.57588	2.76059	1.17871	2.76059
THR_S	Km(nadph,thr)	8.58666e-05	8.58666e-05	8.58666e-05	0.00382796
THR_S	Km(asp,thr)	0.00686806	0.00985976	0.00686806	0.0904451
THR_S	Km(nadph,asp,thr)	0.000726729	0.00104105	0.000726729	0.00371923
THR_S	Km(nadph,nadph,thr)	2.46118e-07	2.46118e-07	2.46118e-07	1.93827e-06
THR_S	Km(nadph,nadph,asp)	0.00399114	0.00903875	0.000656388	0.00903875
THR_S	Km(atp,nadph,thr)	0.000205773	0.000304711	0.000205773	0.00504359
THR_S	Km(atp,nadph,asp)	0.0333708	0.0584527	0.0333708	1.20393
THR_S	Km(atp,atp,asp)	0.0806612	0.24207	0.0806612	8.35337
THR_S	Km(atp,atp,nadph)	0.000342217	0.000507886	0.000342217	0.00431923
THR_S	Km(nadph,nadph,asp,thr)	2.45262e-06	2.45262e-06	1.56018e-06	2.45262e-06
THR_S	Km(atp,nadph,nadph,thr)	1.4553e-05	1.4553e-05	1.4553e-05	0.000255941
THR_S	Km(atp,nadph,nadph,asp)	0.20196	0.642279	0.0511948	0.642279
THR_S	Km(atp,nadph,nadph,asp)	0.000102852	0.00015413	0.000102852	0.000457723
THR_S	Km(atp,atp,nadph,asp)	0.00905657	0.023631	0.00905657	0.391966
THR_S	Km(atp,atp,nadph,asp)	0.00509565	0.0132878	0.00509565	0.249546
THR_S	Km(atp,atp,nadph,nadph)	2.33713e-05	2.51194e-05	2.33713e-05	0.000219187
THR_S	Km(atp,atp,nadph,nadph,asp)	0.000310893	0.000660577	0.000310893	0.00172127
THR_S	Km(atp,nadph,nadph,asp,thr)	0.000103397	0.000217149	0.000103397	0.000248442
MET_S	Km(atp)	24.9237	35.1612	0.0106171	35.1612
MET_S	Km(met)	0.569992	0.707456	9.48365e-05	0.707456
MET_S	Km(pyr)	6.31927	8.53441	6.26461	8.53441
MET_S	Km(atp,nadph)	2.15556	3.78155	0.00111258	3.78155
MET_S	Km(atp,pyr)	157.5	300.08	0.0665135	300.08
MET_S	Km(methf,met)	3.98748	4.97765	0.000224054	4.97765
MET_S	Km(met,nh3)	0.559327	0.69452	0.00010034	0.69452
MET_S	Km(met,pyr)	3.60193	6.03773	0.000594563	6.03773
MET_S	Km(atp,nadph,nadph)	0.364629	0.779544	0.000110414	0.779544
MET_S	Km(atp,nadph,pyr)	13.6215	32.2733	0.00634592	32.2733
MET_S	Km(met,nh3,pyr)	3.53453	5.92732	0.000629038	5.92732
MET_S	Km(atp,nadph,nadph,pyr)	2.30419	6.65295	0.000691437	6.65295
MET_S	Km(atp,nadph,nadph,methf)	2.55083	5.48485	0.000260855	5.48485
MET_S	Km(atp,nadph,nadph,succoa)	0.0378277	0.220531	1.49807e-05	0.220531
MET_S	Km(atp,nadph,nadph,succoa,pyr)	0.239024	1.88213	0.000106663	1.88213
MET_S	Km(atp,nadph,nadph,succoa,methf)	0.264609	1.55168	3.53924e-05	1.55168
MET_S	Km(atp,nadph,nadph,succoa,asp)	0.141028	1.16444	5.24044e-05	1.16444
MET_S	Km(atp,nadph,nadph,succoa,asp,pyr)	0.891171	9.93783	0.000234149	9.93783
MET_S	Km(nadph,succoa,asp,cys,methf,met,nh3)	0.0337471	0.200856	1.93187e-05	0.200856
VAL_S	Km(pyr)	9.22488e-06	9.22488e-06	9.22488e-06	0.0331175
VAL_S	Km(glu)	131.048	146.628	72.6326	146.628
VAL_S	Km(val)	3.919e-06	3.919e-06	3.919e-06	0.026181
VAL_S	Km(co2)	1.1303	1.72667	0.136844	1.72667
VAL_S	Km(pyr,pyr)	4.11577e-06	4.11577e-06	4.11577e-06	0.0396487
VAL_S	Km(pyr,glu)	0.00121054	0.00135095	0.00121054	3.04221
VAL_S	Km(pyr,co2)	1.26118e-05	1.26118e-05	1.26118e-05	0.00544124
VAL_S	Km(nadph,glu)	13.1419	18.7252	2.88542	18.7252
VAL_S	Km(glu,val)	0.000514904	0.000573274	0.000514904	2.35942
VAL_S	Km(val,akg)	6.81246e-07	6.81246e-07	6.81246e-07	0.00259995
VAL_S	Km(val,co2)	5.35789e-06	5.35789e-06	5.35789e-06	0.00430157
VAL_S	Km(akg,co2)	0.50487	1.56	0.0126397	1.56
VAL_S	Km(pyr,pyr,nadph)	5.2561e-07	5.2561e-07	5.2561e-07	0.00426949
VAL_S	Km(pyr,pyr,glu)	0.000468303	0.000711092	0.000468303	3.64224
VAL_S	Km(pyr,pyr,co2)	5.6269e-06	5.6269e-06	5.6269e-06	0.00651409
VAL_S	Km(pyr,nadph,glu)	0.000135991	0.000152316	0.000135991	0.147238
VAL_S	Km(pyr,akg,co2)	7.53935e-06	7.53935e-06	7.53935e-06	0.000672553
VAL_S	Km(pyr,nadph,glu)	111.821	213.87	32.558	213.87
VAL_S	Km(nadph,glu,val)	5.74252e-05	6.50637e-05	5.74252e-05	0.114192
VAL_S	Km(glu,val,akg)	9.01166e-05	9.90179e-05	9.01166e-05	0.346402
VAL_S	Km(val,akg,co2)	5.16317e-08	5.16317e-08	5.16317e-08	5.75599e-05
VAL_S	Km(glu,val,akg,co2)	9.49053e-06	1.03828e-05	9.49053e-06	0.0152652
VAL_S	Km(nadph,val,akg,co2)	2.37081e-08	2.37081e-08	2.37081e-08	1.20308e-05
VAL_S	Km(nadph,glu,val,akg)	1.01354e-05	1.11306e-05	1.01354e-05	0.0148126
VAL_S	Km(pyr,val,akg,co2)	1.81047e-06	1.81047e-06	1.81047e-06	0.00187638
VAL_S	Km(pyr,nadph,glu,val)	0.000440693	0.00083535	0.000440693	1.72903
VAL_S	Km(pyr,pyr,akg,co2)	3.36376e-06	3.36376e-06	3.36376e-06	0.00080488
VAL_S	Km(pyr,pyr,nadph,co2)	7.1859e-07	7.1859e-07	7.1859e-07	0.000632146
VAL_S	Km(pyr,pyr,nadph,glu)	5.09806e-05	5.81792e-05	5.09806e-05	0.154161
VAL_S	Km(nadph,glu,val,akg,co2)	1.1158e-06	1.1158e-06	1.1158e-06	0.00034222
VAL_S	Km(pyr,nadph,val,akg,co2)	2.31208e-07	2.31208e-07	2.31208e-07	0.00018222
VAL_S	Km(pyr,nadph,glu,val,akg)	8.53005e-05	0.000129172	8.53005e-05	0.253848
VAL_S	Km(pyr,pyr,nadph,akg,co2)	4.29573e-07	4.29573e-07	4.29573e-07	6.67521e-05
VAL_S	Km(pyr,pyr,nadph,glu,co2)	3.17429e-05	3.61472e-05	3.17429e-05	0.0251167
VAL_S	Km(pyr,pyr,nadph,glu,akg)	0.000157388	0.000241207	0.000157388	0.111026
VAL_S	Km(pyr,pyr,nadph,glu,akg,co2)	1.90159e-05	2.15045e-05	1.90159e-05	0.00222605
VAL_S	Km(pyr,nadph,glu,val,akg,co2)	1.03913e-05	1.14181e-05	1.03913e-05	0.0111837
LEU_S	Km(pyr)	0.0298217	0.0400155	0.00099895	0.0400155
LEU_S	Km(glu)	226.546	244.737	202.26	244.737
LEU_S	Km(leu)	0.0015866	0.0015866	7.31637e-05	0.0015866
LEU_S	Km(nadh)	0.16362	0.381302	0.108364	0.381302
LEU_S	Km(pyr,pyr)	0.0498531	0.0898475	1.31726e-05	0.0898475
LEU_S	Km(pyr,glu)	6.75584	9.79344	0.202046	9.79344
LEU_S	Km(pyr,nadh)	0.00490517	0.015257	0.000151492	0.015257
LEU_S	Km(accoa,glu)	11.3502	16.1765	11.3502	22.8824
LEU_S	Km(glu,leu)	0.353566	0.394854	0.0147981	0.394854
LEU_S	Km(leu,akg)	0.000549934	0.00111275	8.74072e-07	0.00111275
LEU_S	Km(leu,nadh)	0.000363304	0.000363304	1.10953e-05	0.000363304
LEU_S	Km(co2,nadh)	0.00475946	0.0123869	0.00475946	0.0229306
LEU_S	Km(pyr,pyr,nadph)	0.00956173	0.0188023	7.65988e-07	0.0188023
LEU_S	Km(pyr,pyr,glu)	11.2936	21.9894	0.0023248	21.9894
LEU_S	Km(pyr,pyr,nadh)	0.00820035	0.0342574	2.00142e-06	0.0342574
LEU_S	Km(pyr,accoa,glu)	0.338476	0.647318	0.0161318	0.647318
LEU_S	Km(pyr,co2,nadh)	0.000240187	0.000240187	1.09963e-05	0.000240187
LEU_S	Km(nadph,accoa,glu)	5.79522	10.2786	0.00688035	10.2786
LEU_S	Km(accoa,glu,leu)	0.018007	0.025668	0.0013413	0.025668
LEU_S	Km(glu,leu,akg)	0.122581	0.276856	0.000177402	0.276856
LEU_S	Km(leu,co2,nadh)	1.1151e-05	1.1151e-05	8.05373e-07	1.1151e-05
LEU_S	Km(leu,akg,nadh)	0.000168563	0.000168563	1.32554e-07	0.000168563
LEU_S	Km(leu,akg,co2)	0.000102372	0.000102372	5.58499e-08	0.000102372
LEU_S	Km(co2,co2,nadh)	0.00105454	0.00105454	0.000352684	0.00105454
LEU_S	Km(akg,co2,co2,nadh)	7.12235e-05	7.12235e-05	7.12235e-05	0.000254238
LEU_S	Km(leu,co2,co2,nadh)	1.67312e-06	1.67312e-06	2.58037e-08	1.67312e-06
LEU_S	Km(leu,akg,co2,nadh)	5.17374e-06	5.17374e-06	9.62163e-09	5.17374e-06
LEU_S	Km(leu,akg,co2,nadh)	2.34414e-05	2.34414e-05	8.46969e-09	2.34414e-05
LEU_S	Km(leu,akg,co2,co2)	4.23442e-06	4.23442e-06	4.52444e-09	4.23442e-06
LEU_S	Km(glu,leu,akg,co2)	0.0144186	0.0474171	1.17311e-05	0.0474171
LEU_S	Km(accoa,glu,leu,akg)	0.00624358	0.0179987	1.66362e-05	0.0179987
LEU_S	Km(nadph,accoa,glu,leu)	0.00919521	0.0163086	5.23993e-07	0.0163086
LEU_S	Km(pyr,nadph,accoa,glu)	15.7536	37.5018	0.00782934	37.5018
LEU_S	Km(pyr,co2,co2,nadh)	3.60382e-05	3.60382e-05	3.52314e-07	3.60382e-05
LEU_S	Km(pyr,nadph,accoa,glu)	0.172823	0.411307	7.15441e-06	0.411307
LEU_S	Km(pyr,pyr,co2,nadh)	0.000402007	0.000538784	1.45276e-07	0.000538784
LEU_S	Km(pyr,pyr,accoa,glu)	0.565824	1.45344	0.000241931	1.45344
LEU_S	Km(pyr,pyr,nadph,nadh)	0.00218966	0.00367787	1.16163e-07	0.00367787
LEU_S	Km(pyr,pyr,nadph,glu)	1.8902	4.60213	0.000155445	4.60213
LEU_S	Km(pyr,pyr,nadph,accoa)	0.00352641	0.00779429	1.22237e-07	0.00779429
LEU_S	Km(leu,akg,co2,co2,nadh)	5.42373e-08	5.42373e-08	6.7719e-12	5.42373e-08
LEU_S	Km(glu,leu,akg,co2,co2)	0.000959742	0.00103587	9.50348e-07	0.00103587
LEU_S	Km(accoa,glu,leu,akg,co2)	0.00131954	0.00143141	1.06299e-06	0.00143141
LEU_S	Km(nadph,accoa,glu,leu,akg)	0.0031895	0.0114345	6.26004e-09	0.0114345
LEU_S	Km(pyr,nadph,accoa,glu,leu)	0.0249929	0.0595081	6.83562e-07	0.0595081
LEU_S	Km(pyr,akg,co2,co2,nadh)	2.43403e-06	2.43403e-06	2.53971e-07	2.43403e-06
LEU_S	Km(pyr,pyr,co2,co2,nadh)	6.90709e-05	6.90709e-05	4.65456e-09	6.90709e-05
LEU_S	Km(pyr,pyr,nadph,co2,nadh)	8.56484e-05	8.56484e-05	8.43186e-09	8.56484e-05
LEU_S	Km(pyr,pyr,nadph,accoa,nadh)	0.000909487	0.00155646	1.85373e-08	0.00155646
LEU_S	Km(pyr,pyr,nadph,accoa,glu)	0.0589852	0.188422	1.50284e-06	0.188422
LEU_S	Km(glu,leu,akg,co2,co2,nadh)	4.26175e-05	4.59704e-05	3.54962e-08	4.59704e-05
LEU_S	Km(accoa,leu,akg,co2,co2,nadh)	4.26001e-08	4.26001e-08	1.74083e-10	4.26001e-08
LEU_S	Km(accoa,glu,leu,akg,co2,co2)	5.53825e-05	5.83669e-05	8.61138e-08	5.83669e-05
LEU_S	Km(nadph,leu,akg,co2,co2,nadh)	5.75507e-08	5.75507e-08	4.10488e-13	5.75507e-08
LEU_S	Km(nadph,accoa,glu,leu,akg,co2)	0.000659681	0.00092996	3.99993e-10	0.00092996
LEU_S	Km(pyr,leu,akg,co2,co2,nadh)	9.637e-07	9.637e-07	9.2262e-12	9.637e-07
LEU_S	Km(pyr,nadph,accoa,glu,leu,akg)	0.00866641	0.0417268	8.16638e-09	0.0417268
LEU_S	Km(pyr,pyr,akg,co2,co2,nadh)	4.66506e-06	4.66506e-06	3.35531e-09	4.66506e-06
LEU_S	Km(pyr,pyr,nadph,co2,co2,nadh)	1.28509e-05	1.28509e-05	2.70152e-10	1.28509e-05
LEU_S	Km(pyr,pyr,nadph,accoa,co2,nadh)	3.58975e-05	3.58975e-05	1.34556e-09	3.58975e-05
LEU_S	Km(pyr,pyr,nadph,accoa,glu,nadh)	0.0287393	0.213898	3.425e-07	0.213898
LEU_S	Km(pyr,pyr,nadph,accoa,glu,co2)	0.0231627	0.111111	6.65608e-07	0.111111
LEU_S	Km(pyr,pyr,nadph,accoa,glu,co2)	0.0840125	0.403059	2.63245e-07	0.403059
LEU_S	Km(pyr,pyr,nadph,accoa,glu,akg)	0.036604	0.236495	2.96988e-06	0.236495
LEU_S	Km(accoa,glu,leu,akg,co2,co2,nadh)	2.52183e-06	2.52183e-06	3.21641e-09	2.52183e-06
LEU_S	Km(nadph,accoa,leu,akg,co2,co2,nadh)	2.4121e-08	2.4121e-08	6.55057e-14	2.4121e-08
LEU_S	Km(nadph,accoa,glu,leu,akg,co2,co2)	3.10333e-05	3.34591e-05	3.24037e-11	3.34591e-05
LEU_S	Km(pyr,nadph,leu,akg,co2,co2,nadh)	1.793e-07	1.793e-07	5.35491e-13	1.793e-07
LEU_S	Km(pyr,nadph,accoa,glu,leu,akg,co2)	0.00137868	0.00726233	5.21801e-10	0.00726233
LEU_S	Km(pyr,pyr,nadph,akg,co2,co2,nadh)	8.67951e-07	8.67951e-07	1.94743e-10	8.67951e-07
LEU_S	Km(pyr,pyr,nadph,accoa,co2,co2,nadh)	5.38615e-06	5.38615e-06	4.31109e-11	5.38615e-06
LEU_S	Km(pyr,pyr,nadph,accoa,glu,co2,nadh)	0.00158995	0.00339292	2.48609e-08	0.00339292
LEU_S	Km(pyr,pyr,nadph,accoa,glu,co2,co2)	0.00383989	0.0176742	2.13257e-08	0.0176742
LEU_S	Km(pyr,pyr,nadph,accoa,glu,akg,co2)	0.00474074	0.0411399	1.89764e-07	0.0411399
LEU_S	Km(nadph,accoa,glu,leu,akg,co2,co2,nadh)	1.42791e-06	1.42791e-06	1.2103e-12	1.42791e-06
LEU_S	Km(pyr,nadph,accoa,leu,akg,co2,co2,nadh)	7.51493e-08	7.51493e-08	8.54538e-14	7.51493e-08
LEU_S	Km(pyr,nadph,accoa,glu,leu,akg,co2,co2)	9.69181e-05	0.000103639	4.22715e-11	0.000103639
LEU_S	Km(pyr,pyr,nadph,accoa,akg,co2,co2,nadh)	3.63781e-07	3.63781e-07	3.10771e-11	3.63781e-07
LEU_S	Km(pyr,pyr,nadph,accoa,glu,co2,co2,nadh)	0.000264477	0.00039392	7.96529e-10	0.00039392
LEU_S	Km(pyr,pyr,nadph,accoa,glu,akg,co2,co2)	0.000401338	0.00067856	1.53729e-08	0.00067856
LEU_S	Km(pyr,pyr,nadph,accoa,glu,akg,co2,co2,nadh)	2.07217e-05	2.23514e-05	5.74189e-10	2.23514e-05
LEU_S	Km(pyr,nadph,accoa,glu,leu,akg,co2,co2,nadh)	4.44866e-06	4.44866e-06	1.57887e-12	4.44866e-06
ILE_S	Km(pyr)	4.16988e-06	4.16988e-06	4.16988e-06	0.0950732
ILE_S	Km(thr)	2.42541	2.56686	2.42541	7.37698
ILE_S	Km(ile)	1.12374e-07	1.12374e-07	1.12374e-07	0.000933685
ILE_S	Km(co2)	0.0532402	0.0801491	0.0532402	0.432668
ILE_S	Km(pyr,nadph)	3.97756e-07	3.97756e-07	3.97756e-07	0.00578229
ILE_S	Km(pyr,thr)	1.04003e-05	1.04003e-05	1.04003e-05	0.701354
ILE_S	Km(pyr,co2)	2.66842e-07	2.66842e-07	2.66842e-07	0.041134
ILE_S	Km(glu,thr)	201.213	230.048	159.652	230.048
ILE_S	Km(thr,ile)	2.80278e-07	2.80278e-07	2.80278e-07	0.00688703
ILE_S	Km(ile,nh3)	1.27841e-07	1.27841e-07	1.27841e-07	0.00101552
ILE_S	Km(ile,co2)	7.19111e-09	7.19111e-09	7.19111e-09	0.000322895
ILE_S	Km(pyr,nadph,glu)	2.52725e-05	2.55927e-05	2.52725e-05	0.370066
ILE_S	Km(pyr,nadph,thr)	9.92065e-07	9.92065e-07	9.92065e-07	0.0497501
ILE_S	Km(pyr,nadph,co2)	2.54535e-08	2.54535e-08	2.54535e-08	0.00235838
ILE_S	Km(pyr,glu,thr)	0.000838908	0.000959579	0.000838908	17.3383
ILE_S	Km(nadph,glu,thr)	1.87887	2.62669	1.87887	82.5162
ILE_S	Km(glu,thr,ile)	2.40057e-05	2.42952e-05	2.40057e-05	0.170272
ILE_S	Km(thr,ile,nh3)	3.18855e-07	3.18855e-07	3.18855e-07	0.00749074
ILE_S	Km(ile,nh3,co2)	8.1809e-09	8.1809e-09	8.1809e-09	0.000351197
ILE_S	Km(glu,thr,ile,nh3)	2.72841e-05	2.76656e-05	2.72841e-05	0.185197
ILE_S	Km(nadph,glu,thr,ile)	2.48149e-07	2.48149e-07	2.48149e-07	0.0770439
ILE_S	Km(pyr,nadph,glu,co2)	1.62744e-06	1.62744e-06	1.62744e-06	0.160114
ILE_S	Km(pyr,nadph,glu,thr)	5.02299e-06	5.02299e-06	5.02299e-06	0.195403
ILE_S	Km(nadph,glu,thr,ile,nh3)	2.82305e-07	2.82305e-07	2.82305e-07	0.0837971
ILE_S	Km(pyr,nadph,glu,thr,co2)	8.2013e-07	8.2013e-07	8.2013e-07	0.0853818
ILE_S	Km(pyr,nadph,glu,thr,nh3)	6.72273e-05	7.27345e-05	6.72273e-05	1.32384
PHE_S	Km(atp)	0.108043	0.151521	0.0951158	0.151521
PHE_S	Km(glu)	354.192	383.734	354.192	4763.67
PHE_S	Km(phe)	0.000145069	0.000145069	0.000106372	0.000145069
PHE_S	Km(co2)	0.141465	0.213432	0.141465	4.38371
PHE_S	Km(atp,pep)	0.00899391	0.0218442	0.00899391	0.0328289
PHE_S	Km(atp,glu)	38.2675	58.144	38.2675	635.342
PHE_S	Km(atp,co2)	0.0152866	0.0323354	0.0152866	0.584663
PHE_S	Km(e4p,glu)	9.10309	13.2973	0.0737327	13.2973
PHE_S	Km(glu,phe)	0.0511739	0.0558936	0.0511739	0.506763
PHE_S	Km(phe,akg)	5.84336e-05	5.84336e-05	5.84336e-05	7.58299e-05
PHE_S	Km(phe,co2)	2.46887e-05	2.46887e-05	2.46887e-05	0.000465028
PHE_S	Km(akg,co2)	0.0162313	0.0499748	0.0162313	2.56168
PHE_S	Km(atp,pep,pep)	0.00174991	0.00308455	0.00174991	0.00660165
PHE_S	Km(atp,pep,glu)	3.18504	8.38317	3.18504	156.391
PHE_S	Km(atp,pep,co2)	0.00178075	0.00310676	0.00178075	0.143913
PHE_S	Km(atp,e4p,glu)	0.983515	2.01484	0.0093964	2.01484
PHE_S	Km(atp,akg,co2)	0.00241448	0.00513053	0.00241448	0.341654
PHE_S	Km(nadph,e4p,glu)	0.996898	1.77794	0.243209	3.93318
PHE_S	Km(e4p,glu,phe)	0.00151222	0.001648	9.82906e-06	0.001648
PHE_S	Km(glu,phe,akg)	0.0153908	0.0340678	0.0153908	0.545976
PHE_S	Km(phe,akg,co2)	8.44763e-07	8.44763e-07	8.44763e-07	8.73711e-07
PHE_S	Km(glu,phe,akg,co2)	0.000907272	0.000987569	0.000907272	0.0458307
PHE_S	Km(e4p,phe,akg,co2)	4.3532e-07	4.3532e-07	6.76663e-08	4.3532e-07
PHE_S	Km(e4p,glu,phe,akg)	0.00060922	0.000663715	7.02895e-06	0.000663715
PHE_S	Km(nadph,phe,akg,co2)	1.39297e-06	1.39297e-06	1.30202e-06	5.53142e-06
PHE_S	Km(nadph,e4p,glu,phe)	0.000183385	0.000197042	3.41261e-05	0.000354885
PHE_S	Km(pep,phe,akg,co2)	2.21974e-07	2.21974e-07	2.21974e-07	0.000130828
PHE_S	Km(pep,nadph,e4p,glu)	0.0173047	0.0457884	0.0173047	1.50659
PHE_S	Km(pep,phe,akg,co2)	2.62101e-06	2.62101e-06	2.62101e-06	0.000211987
PHE_S	Km(atp,nadph,e4p,glu)	0.107711	0.269393	0.0231356	0.524574
PHE_S	Km(atp,pep,akg,co2)	0.000340241	0.000364818	0.000340241	0.0840955
PHE_S	Km(atp,pep,e4p,glu)	0.0818635	0.290494	0.00179245	0.290494
PHE_S	Km(atp,pep,pep,co2)	0.00037182	0.000396687	0.00037182	0.0328276
PHE_S	Km(atp,pep,pep,glu)	0.436507	1.82142	0.436507	35.6768
PHE_S	Km(atp,pep,pep,nadph)	0.000264815	0.000282142	6.46709e-06	0.000282142
PHE_S	Km(e4p,glu,phe,akg,co2)	2.68838e-05	2.90333e-05	7.98104e-07	2.90333e-05
PHE_S	Km(nadph,e4p,phe,akg,co2)	5.24179e-08	5.24179e-08	5.24179e-08	2.48855e-07
PHE_S	Km(nadph,e4p,glu,phe,akg)	7.42621e-05	7.89748e-05	2.44713e-05	0.000255528
PHE_S	Km(pep,nadph,phe,akg,co2)	2.68863e-08	2.68863e-08	2.68863e-08	1.01354e-06
PHE_S	Km(pep,nadph,e4p,glu,phe)	3.66596e-06	3.66596e-06	3.66596e-06	9.25395e-05
PHE_S	Km(pep,pep,phe,akg,co2)	4.40585e-07	4.40585e-07	4.40585e-07	2.87249e-05
PHE_S	Km(pep,pep,nadph,e4p,glu)	0.0243542	0.119153	0.0117496	0.429315
PHE_S	Km(atp,pep,nadph,e4p,glu)	0.00296314	0.00343109	0.00296314	0.200936
PHE_S	Km(atp,pep,nadph,e4p,glu)	0.00987921	0.0388361	0.0044101	0.129122
PHE_S	Km(atp,pep,pep,akg,co2)	5.9252e-05	5.9252e-05	5.9252e-05	0.0191814
PHE_S	Km(atp,pep,pep,e4p,glu)	0.0123605	0.0631124	0.000317554	0.0631124
PHE_S	Km(atp,pep,pep,nadph,co2)	4.6541e-05	4.6541e-05	2.10587e-05	0.000257318
PHE_S	Km(atp,pep,pep,nadph,glu)	0.0480874	0.244983	0.0133516	0.562968
PHE_S	Km(atp,pep,pep,nadph,e4p)	1.02908e-05	1.02908e-05	4.95194e-07	1.02908e-05
PHE_S	Km(nadph,e4p,glu,phe,akg,co2)	3.36137e-06	3.36137e-06	2.26228e-06	1.3719e-05
PHE_S	Km(pep,nadph,e4p,phe,akg,co2)	1.01174e-09	1.01174e-09	1.01174e-09	7.38299e-08
PHE_S	Km(pep,nadph,e4p,glu,phe,akg)	1.47665e-06	1.47665e-06	1.47665e-06	6.57046e-05
PHE_S	Km(pep,pep,nadph,phe,akg,co2)	5.33653e-08	5.33653e-08	5.33653e-08	2.23696e-07
PHE_S	Km(pep,pep,nadph,e4p,glu,phe)	7.27637e-06	7.27637e-06	2.84587e-06	1.93297e-05
PHE_S	Km(atp,pep,pep,nadph,akg,co2)	7.17682e-06	7.17682e-06	7.17682e-06	6.90514e-05
PHE_S	Km(atp,pep,pep,nadph,e4p,co2)	1.75135e-06	1.75135e-06	1.75135e-06	1.2693e-05
PHE_S	Km(atp,pep,pep,nadph,e4p,glu)	0.000393911	0.00045401	1.87131e-05	0.00045401
PHE_S	Km(pep,nadph,e4p,glu,phe,akg,co2)	6.48791e-08	6.48791e-08	6.48791e-08	3.89006e-06
PHE_S	Km(pep,pep,nadph,e4p,phe,akg,co2)	2.00815e-09	2.00815e-09	2.00815e-09	1.62949e-08
PHE_S	Km(pep,pep,nadph,e4p,glu,phe,akg)	2.93092e-06	2.93092e-06	2.24527e-06	1.356e-05
PHE_S	Km(atp,pep,pep,nadph,e4p,akg,co2)	2.70065e-07	2.70065e-07	2.70065e-07	5.0178e-06
PHE_S	Km(atp,pep,pep,nadph,e4p,glu,co2)	0.000105208	0.000120051	4.69127e-05	0.000622753
PHE_S	Km(atp,pep,pep,nadph,e4p,glu,akg)	0.000366561	0.000424276	0.000237856	0.00793912
PHE_S	Km(atp,pep,pep,nadph,e4p,glu,akg,co2)	1.66455e-05	1.80458e-05	1.66455e-05	0.000244288
PHE_S	Km(pep,pep,nadph,e4p,glu,phe,akg,co2)	1.28775e-07	1.28775e-07	1.28775e-07	5.18669e-07
TYR_S	Km(atp)	0.155797	0.218466	0.155797	0.244805
TYR_S	Km(glu)	73.6934	80.7281	73.6934	1154.21
TYR_S	Km(tyr)	0.000196541	0.000196541	0.000147487	0.000196541
TYR_S	Km(nadh)	0.238653	0.557342	0.238653	2.73772
TYR_S	Km(atp,pep)	0.010415	0.0223211	0.010415	0.0250756
TYR_S	Km(atp,glu)	11.4811	17.6364	11.4811	282.557
TYR_S	Km(atp,nadh)	0.0371838	0.121758	0.0371838	0.670208
TYR_S	Km(e4p,glu)	3.09847	4.82474	3.09847	137.691
TYR_S	Km(glu,tyr)	0.0144815	0.0158691	0.0144815	0.170278
TYR_S	Km(tyr,akg)	9.61578e-05	9.61578e-05	9.61578e-05	0.000229011
TYR_S	Km(tyr,nadh)	6.5706e-05	6.5706e-05	6.5706e-05	0.000403833
TYR_S	Km(co2,nadh)	0.0040868	0.00411413	0.0040868	0.0150803
TYR_S	Km(atp,pep,pep)	0.00120343	0.00120669	0.00120343	0.00301981
TYR_S	Km(atp,pep,glu)	0.741047	1.80206	0.741047	28.9437
TYR_S	Km(atp,pep,nadh)	0.00480551	0.00481622	0.00480551	0.0686509
TYR_S	Km(atp,e4p,glu)	0.482732	1.05404	0.482732	33.7074
TYR_S	Km(atp,co2,nadh)	0.000743511	0.00074811	0.000743511	0.00246572
TYR_S	Km(nadph,e4p,glu)	0.964163	1.88372	0.964163	4.68813
TYR_S	Km(e4p,glu,tyr)	0.000709525	0.000792543	0.000709525	0.0203117
TYR_S	Km(glu,tyr,akg)	0.00527314	0.0118062	0.00527314	0.265636
TYR_S	Km(tyr,akg,co2)	5.85195e-06	5.85195e-06	5.85195e-06	1.33922e-05
TYR_S	Km(tyr,akg,nadh)	3.21466e-05	3.21466e-05	3.21466e-05	0.0003761
TYR_S	Km(tyr,co2,nadh)	8.05909e-07	8.05909e-07	8.05909e-07	1.05618e-06
TYR_S	Km(akg,co2,nadh)	0.00352523	0.00723024	0.00352523	0.0963662
TYR_S	Km(tyr,akg,co2,nadh)	8.56257e-08	8.56257e-08	8.56257e-08	2.31356e-06
TYR_S	Km(glu,tyr,akg,co2)	0.000322341	0.000716655	0.000322341	0.0302144
TYR_S	Km(e4p,glu,tyr,akg)	0.000347491	0.000387587	0.000347491	0.0316876
TYR_S	Km(nadph,e4p,glu,tyr)	0.000246313	0.000273966	0.000246313	0.000530626
TYR_S	Km(pep,nadph,e4p,glu)	0.121775	0.376777	0.121775	4.02411
TYR_S	Km(atp,akg,co2,nadh)	0.000642241	0.00131386	0.000642241	0.0235891
TYR_S	Km(atp,nadph,e4p,glu)	0.150213	0.411526	0.150213	1.14768
TYR_S	Km(atp,pep,co2,nadh)	5.90071e-05	5.90071e-05	5.90071e-05	0.000116447
TYR_S	Km(atp,pep,e4p,glu)	0.0311612	0.107697	0.0311612	3.45281
TYR_S	Km(atp,pep,pep,nadh)	0.000402865	0.000402865	0.000402865	0.0126213
TYR_S	Km(atp,pep,pep,glu)	0.0505745	0.195113	0.0505745	5.32214
TYR_S	Km(atp,pep,pep,nadph)	0.000153653	0.000153653	0.000153653	0.000514886
TYR_S	Km(glu,tyr,akg,co2,nadh)	1.59019e-05	1.7195e-05	1.59019e-05	0.00222692
TYR_S	Km(e4p,tyr,akg,co2,nadh)	1.69312e-08	1.69312e-08	1.69312e-08	1.2849e-06
TYR_S	Km(e4p,glu,tyr,akg,co2)	2.14622e-05	2.32269e-05	2.14622e-05	0.00245425
TYR_S	Km(nadph,tyr,akg,co2,nadh)	8.55291e-08	8.55291e-08	8.55291e-08	1.49619e-06
TYR_S	Km(nadph,e4p,glu,tyr,akg)	0.000122654	0.000132243	0.000122654	0.000827434
TYR_S	Km(pep,tyr,akg,co2,nadh)	1.03863e-07	1.03863e-07	1.03863e-07	4.45486e-06
TYR_S	Km(pep,nadph,e4p,glu,tyr)	3.86611e-05	4.1835e-05	3.86611e-05	0.000352128
TYR_S	Km(pep,tyr,akg,co2,nadh)	3.0029e-07	3.0029e-07	3.0029e-07	3.24726e-06
TYR_S	Km(pep,pep,nadph,e4p,glu)	0.024061	0.117782	0.024061	0.539227
TYR_S	Km(atp,pep,nadph,e4p,glu)	0.0189756	0.0823096	0.0189756	0.985121
TYR_S	Km(atp,pep,akg,co2,nadh)	6.82988e-05	6.82988e-05	6.82988e-05	0.00124963
TYR_S	Km(atp,pep,nadph,e4p,glu)	0.0100389	0.042044	0.0100389	0.117559
TYR_S	Km(atp,pep,pep,co2,nadh)	4.9413e-06	4.9413e-06	4.9413e-06	1.6488e-05
TYR_S	Km(atp,pep,pep,e4p,glu)	0.00342169	0.0116562	0.00342169	0.634897
TYR_S	Km(atp,pep,pep,nadph,nadh)	5.1368e-05	5.1368e-05	5.1368e-05	0.00186299
TYR_S	Km(atp,pep,pep,nadph,glu)	0.00749465	0.0283374	0.00749465	1.31786
TYR_S	Km(atp,pep,pep,nadph,e4p)	1.05355e-05	1.05355e-05	1.05355e-05	1.355e-05
TYR_S	Km(e4p,glu,tyr,akg,co2,nadh)	8.17333e-07	8.17333e-07	8.17333e-07	0.000134274
TYR_S	Km(nadph,e4p,tyr,akg,co2,nadh)	5.86445e-09	5.86445e-09	5.86445e-09	3.94393e-08
TYR_S	Km(nadph,e4p,glu,tyr,akg,co2)	7.72764e-06	7.72764e-06	7.72764e-06	7.5303e-05
TYR_S	Km(pep,nadph,tyr,akg,co2,nadh)	1.32432e-08	1.32432e-08	1.32432e-08	9.94593e-07
TYR_S	Km(pep,nadph,e4p,glu,tyr,akg)	1.89133e-05	2.04694e-05	1.89133e-05	0.000549626
TYR_S	Km(pep,pep,tyr,akg,co2,nadh)	2.51465e-08	2.51465e-08	2.51465e-08	4.62359e-07
TYR_S	Km(pep,pep,nadph,e4p,glu,tyr)	9.72962e-06	9.72962e-06	9.72962e-06	3.65405e-05
TYR_S	Km(atp,pep,pep,akg,co2,nadh)	5.7194e-06	5.7194e-06	5.7194e-06	0.000105421
TYR_S	Km(atp,pep,pep,nadph,co2,nadh)	6.30048e-07	6.30048e-07	6.30048e-07	3.68111e-06
TYR_S	Km(atp,pep,pep,nadph,e4p,nadh)	3.52213e-06	3.52213e-06	3.52213e-06	2.21533e-05
TYR_S	Km(atp,pep,pep,nadph,e4p,glu)	0.000338646	0.000377897	0.000338646	0.000504397
TYR_S	Km(nadph,e4p,glu,tyr,akg,co2,nadh)	2.83099e-07	2.83099e-07	2.83099e-07	2.55269e-06
TYR_S	Km(pep,nadph,e4p,tyr,akg,co2,nadh)	9.08043e-10	9.08043e-10	9.08043e-10	2.62173e-08
TYR_S	Km(pep,nadph,e4p,glu,tyr,akg,co2)	1.19654e-06	1.19654e-06	1.19654e-06	5.00383e-05
TYR_S	Km(pep,pep,nadph,tyr,akg,co2,nadh)	3.20634e-09	3.20634e-09	3.20634e-09	1.03226e-07
TYR_S	Km(pep,pep,nadph,e4p,glu,tyr,akg)	4.76021e-06	4.76021e-06	4.76021e-06	5.7141e-05
TYR_S	Km(atp,pep,pep,nadph,akg,co2,nadh)	7.29261e-07	7.29261e-07	7.29261e-07	1.51332e-05
TYR_S	Km(atp,pep,pep,nadph,e4p,co2,nadh)	4.32003e-08	4.32003e-08	4.32003e-08	9.70333e-08
TYR_S	Km(atp,pep,pep,nadph,e4p,glu,nadh)	0.000161774	0.000179048	0.000161774	0.00331341
TYR_S	Km(atp,pep,pep,nadph,e4p,glu,co2)	5.47864e-05	5.92383e-05	5.47864e-05	0.000118455
TYR_S	Km(atp,pep,pep,nadph,e4p,glu,akg)	0.00071166	0.00201536	0.00071166	0.0218472
TYR_S	Km(pep,nadph,e4p,glu,tyr,akg,co2,nadh)	4.38347e-08	4.38347e-08	4.38347e-08	1.6969e-06
TYR_S	Km(pep,pep,nadph,e4p,tyr,akg,co2,nadh)	2.19848e-10	2.19848e-10	2.19848e-10	2.72102e-09
TYR_S	Km(pep,pep,nadph,e4p,glu,tyr,akg,co2)	2.89696e-07	2.89696e-07	2.89696e-07	3.19167e-06
TYR_S	Km(atp,pep,pep,nadph,e4p,akg,co2,nadh)	5.0003e-08	5.0003e-08	5.0003e-08	3.98907e-07
TYR_S	Km(atp,pep,pep,nadph,e4p,glu,co2,nadh)	2.08544e-06	2.08544e-06	2.08544e-06	6.28044e-06
TYR_S	Km(atp,pep,pep,nadph,e4p,glu,akg,co2)	6.34038e-05	6.8577e-05	6.34038e-05	0.000760986
TYR_S	Km(atp,pep,pep,nadph,e4p,glu,akg,co2,nadh)	2.41383e-06	2.41383e-06	2.41383e-06	2.7042e-05
TYR_S	Km(pep,pep,nadph,e4p,glu,tyr,akg,co2,nadh)	1.06129e-08	1.06129e-08	1.06129e-08	1.76117e-07
TRP_S	Km(atp)	8.41665	12.2041	8.41665	35.14
TRP_S	Km(ser)	4.90252	5.5501	2.99303	5.5501
TRP_S	Km(trp)	0.0661328	0.0748407	0.0286118	0.0748407
TRP_S	Km(g3p)	0.38904	0.43921	0.38904	1.78925
TRP_S	Km(atp,atp)	201.359	409.41	166.492	409.41
TRP_S	Km(atp,ser)	41.2628	67.734	41.2628	119.075
TRP_S	Km(atp,g3p)	3.2744	5.36018	3.2744	62.8742
TRP_S	Km(gln,ser)	7.98138	10.7138	7.98138	11.4129
TRP_S	Km(ser,trp)	0.324217	0.415375	0.0806555	0.415375
TRP_S	Km(trp,glu)	4.44004	5.42717	3.69725	5.42717
TRP_S	Km(trp,g3p)	0.0257293	0.0328698	0.0257293	0.054563
TRP_S	Km(pyr,g3p)	1.53802	2.33075	1.53802	7.59432
TRP_S	Km(atp,atp,atp)	884.652	2522.51	884.652	4401.88
TRP_S	Km(atp,atp,ser)	987.166	2272.27	498.315	2272.27
TRP_S	Km(atp,atp,g3p)	78.3363	179.818	78.3363	586.655
TRP_S	Km(atp,gln,ser)	67.1764	130.752	67.1764	401.05
TRP_S	Km(atp,pyr,g3p)	12.945	28.4447	12.945	266.864
TRP_S	Km(e4p,gln,ser)	0.188523	0.34074	0.188523	0.787216
TRP_S	Km(gln,ser,trp)	0.527829	0.801832	0.229087	0.801832
TRP_S	Km(ser,trp,glu)	21.7673	30.1214	11.0659	30.1214
TRP_S	Km(trp,pyr,g3p)	0.101716	0.174433	0.101716	0.231593
TRP_S	Km(trp,glu,g3p)	1.72735	2.38367	1.72735	8.1434
TRP_S	Km(trp,glu,co2)	0.062551	0.11485	0.062551	0.383136
TRP_S	Km(co2,pyr,g3p)	0.2037	0.463647	0.0134072	0.463647
TRP_S	Km(glu,co2,pyr,g3p)	9.69648	23.8385	9.69648	45.3083
TRP_S	Km(trp,co2,pyr,g3p)	0.0134731	0.0346976	0.000466287	0.0346976
TRP_S	Km(trp,glu,pyr,g3p)	6.82887	12.6494	6.82887	34.564
TRP_S	Km(trp,glu,co2,g3p)	0.0243365	0.050442	0.0243365	0.685526
TRP_S	Km(trp,glu,co2,pyr)	0.543085	1.33841	0.543085	1.73532
TRP_S	Km(ser,trp,glu,co2)	0.306652	0.637436	0.306652	1.29827
TRP_S	Km(gln,ser,trp,glu)	35.4376	58.1456	31.4311	58.1456
TRP_S	Km(e4p,gln,ser,trp)	0.0130742	0.0254993	0.0122109	0.0254993
TRP_S	Km(r5p,e4p,gln,ser)	0.141889	0.272772	0.141889	1.14007
TRP_S	Km(atp,co2,pyr,g3p)	1.71445	5.65842	0.279513	5.65842
TRP_S	Km(atp,e4p,gln,ser)	1.58671	4.15844	1.58671	27.6628
TRP_S	Km(atp,atp,pyr,g3p)	309.694	954.232	309.694	2490.01
TRP_S	Km(atp,atp,gln,ser)	1607.12	4386.35	1415.39	4386.35
TRP_S	Km(atp,atp,atp,g3p)	344.164	1107.92	344.164	7876.06
TRP_S	Km(atp,atp,atp,ser)	4337.02	14000.2	4337.02	14916.1
TRP_S	Km(atp,atp,atp,pep)	295.746	1334.28	223.037	1334.28
TRP_S	Km(trp,glu,co2,pyr,g3p)	0.00777335	0.013101	0.00777335	0.106005
TRP_S	Km(ser,trp,glu,co2,pyr)	2.66248	7.4283	2.09342	7.4283
TRP_S	Km(gln,ser,trp,glu,co2)	0.499233	1.2305	0.499233	4.37272
TRP_S	Km(e4p,gln,ser,trp,glu)	0.837041	1.84926	0.837041	3.58285
TRP_S	Km(r5p,e4p,gln,ser,trp)	0.00984096	0.0193881	0.00984096	0.0347638
TRP_S	Km(nadph,r5p,e4p,gln,ser)	0.0417055	0.0976647	0.0417055	0.132367
TRP_S	Km(atp,glu,co2,pyr,g3p)	81.6118	290.928	81.6118	1592.13
TRP_S	Km(atp,r5p,e4p,gln,ser)	1.19421	3.32896	1.19421	40.0621
TRP_S	Km(atp,atp,co2,pyr,g3p)	41.0162	189.823	1.85986	189.823
TRP_S	Km(atp,atp,e4p,gln,ser)	37.9602	139.503	37.9602	258.111
TRP_S	Km(atp,atp,atp,pyr,g3p)	1360.62	5879.33	1360.62	33429.3
TRP_S	Km(atp,atp,atp,gln,ser)	7060.74	27025.7	7060.74	50238.3
TRP_S	Km(atp,atp,atp,pep,g3p)	115.056	586.032	115.056	1743.64
TRP_S	Km(atp,atp,atp,pep,ser)	1449.9	7405.4	667.556	7405.4
TRP_S	Km(atp,atp,atp,pep,pep)	58.6791	418.864	24.8498	418.864
TRP_S	Km(ser,trp,glu,co2,pyr,g3p)	0.362892	1.14297	0.227311	1.14297
TRP_S	Km(gln,trp,glu,co2,pyr,g3p)	5.16029	17.0235	1.44467	17.0235
TRP_S	Km(gln,ser,trp,glu,co2,pyr)	4.33455	14.3394	4.33455	19.8052
TRP_S	Km(e4p,trp,glu,co2,pyr,g3p)	0.011618	0.0356843	0.011618	0.0626778
TRP_S	Km(e4p,gln,ser,trp,glu,co2)	0.0143819	0.0391313	0.0143819	0.301608
TRP_S	Km(r5p,trp,glu,co2,pyr,g3p)	0.0540412	0.159946	0.0540412	1.5438
TRP_S	Km(r5p,e4p,gln,ser,trp,glu)	0.629982	1.48039	0.629982	5.18879
TRP_S	Km(nadph,trp,glu,co2,pyr,g3p)	0.0768821	0.260561	0.0768821	0.272409
TRP_S	Km(nadph,r5p,e4p,gln,ser,trp)	0.00391335	0.00495253	0.00203004	0.00495253
TRP_S	Km(pep,trp,glu,co2,pyr,g3p)	0.112397	0.494755	0.083635	0.494755
TRP_S	Km(pep,nadph,r5p,e4p,gln,ser)	0.00565137	0.0181789	0.00565137	0.0340949
TRP_S	Km(pep,trp,glu,co2,pyr,g3p)	0.033806	0.148811	0.033806	0.385888
TRP_S	Km(atp,trp,glu,co2,pyr,g3p)	3.29478	12.8556	3.29478	16.8084
TRP_S	Km(atp,trp,glu,co2,pyr,g3p)	0.198163	0.784276	0.198163	4.34531
TRP_S	Km(atp,nadph,r5p,e4p,gln,ser)	0.351004	1.19194	0.351004	4.65151
TRP_S	Km(atp,atp,glu,co2,pyr,g3p)	1952.47	9759.75	1952.47	14855.6
TRP_S	Km(atp,atp,r5p,e4p,gln,ser)	28.5699	111.677	28.5699	373.804
TRP_S	Km(atp,atp,atp,co2,pyr,g3p)	180.202	1169.56	17.8066	1169.56
TRP_S	Km(atp,atp,atp,e4p,gln,ser)	166.775	859.526	166.775	3465.24
TRP_S	Km(atp,atp,atp,pep,pyr,g3p)	454.863	3109.87	454.863	7400.74
TRP_S	Km(atp,atp,atp,pep,gln,ser)	2360.46	14295.2	1896.09	14295.2
TRP_S	Km(atp,atp,atp,pep,pep,g3p)	22.8285	183.97	22.8285	307.377
TRP_S	Km(atp,atp,atp,pep,pep,ser)	287.675	2324.74	74.376	2324.74
TRP_S	Km(atp,atp,atp,pep,pep,nadph)	4.72255	41.0666	3.86203	41.0666
TRP_S	Km(gln,ser,trp,glu,co2,pyr,g3p)	0.590792	2.20636	0.590792	2.42769
TRP_S	Km(e4p,gln,trp,glu,co2,pyr,g3p)	0.12189	0.541412	0.0740278	0.541412
TRP_S	Km(e4p,gln,ser,trp,glu,co2,pyr)	0.102387	0.456047	0.102387	1.36606
TRP_S	Km(r5p,e4p,trp,glu,co2,pyr,g3p)	0.00874626	0.0285655	0.00874626	0.0907728
TRP_S	Km(r5p,e4p,gln,ser,trp,glu,co2)	0.0108253	0.0313247	0.0108253	0.436799
TRP_S	Km(nadph,r5p,trp,glu,co2,pyr,g3p)	0.0158865	0.0572665	0.0158865	0.179245
TRP_S	Km(nadph,r5p,e4p,gln,ser,trp,glu)	0.185167	0.530054	0.185167	0.602455
TRP_S	Km(pep,nadph,trp,glu,co2,pyr,g3p)	0.00997588	0.0485041	0.00997588	0.0701701
TRP_S	Km(pep,nadph,r5p,e4p,gln,ser,trp)	0.000564803	0.00071359	0.000444113	0.00071359
TRP_S	Km(pep,pep,trp,glu,co2,pyr,g3p)	0.0100021	0.0467134	0.0100021	0.068023
TRP_S	Km(pep,pep,nadph,r5p,e4p,gln,ser)	0.000586874	0.00074491	0.000586874	0.00292287
TRP_S	Km(atp,pep,trp,glu,co2,pyr,g3p)	1.10147	6.79994	0.598762	6.79994
TRP_S	Km(atp,atp,trp,glu,co2,pyr,g3p)	0.870601	4.8322	0.870601	58.3377
TRP_S	Km(atp,pep,nadph,r5p,e4p,gln,ser)	0.041303	0.221891	0.041303	1.19823
TRP_S	Km(atp,atp,nadph,r5p,e4p,gln,ser)	8.39726	39.9861	8.39726	43.4015
TRP_S	Km(atp,atp,atp,glu,co2,pyr,g3p)	8578	60133	8578	199442
TRP_S	Km(atp,atp,atp,r5p,e4p,gln,ser)	125.519	688.079	125.519	5018.46
TRP_S	Km(atp,atp,atp,pep,co2,pyr,g3p)	60.2426	618.639	2.49151	618.639
TRP_S	Km(atp,atp,atp,pep,e4p,gln,ser)	55.754	454.643	55.754	767.152
TRP_S	Km(atp,atp,atp,pep,pep,pyr,g3p)	90.2497	976.266	90.2497	1304.64
TRP_S	Km(atp,atp,atp,pep,pep,gln,ser)	468.34	4487.63	211.254	4487.63
TRP_S	Km(atp,atp,atp,pep,pep,nadph,g3p)	1.83725	18.0369	1.83725	58.1948
TRP_S	Km(atp,atp,atp,pep,pep,nadph,ser)	23.1523	227.924	11.5591	227.924
TRP_S	Km(atp,atp,atp,pep,pep,nadph,r5p)	0.975651	9.02608	0.975651	21.4014
TRP_S	Km(e4p,gln,ser,trp,glu,co2,pyr,g3p)	0.0139578	0.0701673	0.0139578	0.167449
TRP_S	Km(r5p,e4p,gln,trp,glu,co2,pyr,g3p)	0.0917405	0.433417	0.0917405	0.479331
TRP_S	Km(r5p,e4p,gln,ser,trp,glu,co2,pyr)	0.0770611	0.365079	0.0770611	1.97837
TRP_S	Km(nadph,r5p,e4p,trp,glu,co2,pyr,g3p)	0.00358561	0.00801588	0.00343938	0.00801588
TRP_S	Km(nadph,r5p,e4p,gln,ser,trp,glu,co2)	0.00444385	0.00607565	0.00444385	0.0507115
TRP_S	Km(pep,nadph,r5p,trp,glu,co2,pyr,g3p)	0.00339657	0.00680213	0.00339657	0.0461706
TRP_S	Km(pep,nadph,r5p,e4p,gln,ser,trp,glu)	0.0221815	0.0986718	0.0221815	0.155189
TRP_S	Km(pep,pep,nadph,trp,glu,co2,pyr,g3p)	0.00120463	0.00174457	0.00120463	0.00532647
TRP_S	Km(pep,pep,nadph,r5p,e4p,gln,ser,trp)	4.62304e-05	4.62304e-05	4.62304e-05	6.86768e-05
TRP_S	Km(atp,pep,pep,trp,glu,co2,pyr,g3p)	0.218549	2.13467	0.0667155	2.13467
TRP_S	Km(atp,pep,pep,nadph,r5p,e4p,gln,ser)	0.00954501	0.0784432	0.00762811	0.0784432
TRP_S	Km(atp,atp,pep,trp,glu,co2,pyr,g3p)	0.291052	2.55599	0.291052	12.915
TRP_S	Km(atp,pep,pep,nadph,r5p,e4p,gln,ser)	0.00332668	0.0209483	0.00332668	0.219912
TRP_S	Km(atp,atp,pep,nadph,r5p,e4p,gln,ser)	0.98803	7.44388	0.98803	11.1803
TRP_S	Km(atp,atp,atp,nadph,r5p,e4p,gln,ser)	36.8926	246.368	36.8926	582.681
TRP_S	Km(atp,atp,atp,pep,glu,co2,pyr,g3p)	2867.69	31807.3	2867.69	44153.3
TRP_S	Km(atp,atp,atp,pep,r5p,e4p,gln,ser)	41.9621	363.959	41.9621	1111.01
TRP_S	Km(atp,atp,atp,pep,pep,co2,pyr,g3p)	11.9528	194.207	0.277598	194.207
TRP_S	Km(atp,atp,atp,pep,pep,e4p,gln,ser)	11.0622	142.725	10.8245	142.725
TRP_S	Km(atp,atp,atp,pep,pep,nadph,pyr,g3p)	7.26339	95.7159	7.26339	247.003
TRP_S	Km(atp,atp,atp,pep,pep,nadph,gln,ser)	37.6923	439.98	32.832	439.98
TRP_S	Km(atp,atp,atp,pep,pep,nadph,r5p,g3p)	0.37957	3.96437	0.37957	38.2924
TRP_S	Km(atp,atp,atp,pep,pep,nadph,r5p,ser)	4.78313	50.0958	4.78313	72.5203
TRP_S	Km(atp,atp,atp,pep,pep,nadph,r5p,e4p)	0.129454	1.61217	0.104361	1.61217
TRP_S	Km(r5p,e4p,gln,ser,trp,glu,co2,pyr,g3p)	0.0128077	0.05617	0.0128077	0.242506
TRP_S	Km(nadph,r5p,e4p,gln,trp,glu,co2,pyr,g3p)	0.0269669	0.155182	0.0116878	0.155182
TRP_S	Km(nadph,r5p,e4p,gln,ser,trp,glu,co2,pyr)	0.0226523	0.130714	0.0226523	0.229701
TRP_S	Km(pep,nadph,r5p,e4p,trp,glu,co2,pyr,g3p)	0.000534328	0.000773614	0.000534328	0.00114643
TRP_S	Km(pep,nadph,r5p,e4p,gln,ser,trp,glu,co2)	0.000641632	0.000875115	0.000641632	0.00589011
TRP_S	Km(pep,pep,nadph,r5p,trp,glu,co2,pyr,g3p)	0.000257036	0.000371165	0.000257036	0.0035038
TRP_S	Km(pep,pep,nadph,r5p,e4p,gln,ser,trp,glu)	0.00276385	0.00602557	0.00276385	0.0272693
TRP_S	Km(atp,pep,pep,nadph,trp,glu,co2,pyr,g3p)	0.0175933	0.209284	0.0127855	0.209284
TRP_S	Km(atp,pep,pep,nadph,r5p,e4p,gln,ser,trp)	0.00134206	0.00239157	0.000434416	0.00239157
TRP_S	Km(atp,atp,pep,pep,trp,glu,co2,pyr,g3p)	0.0577515	0.802384	0.0577515	2.2767
TRP_S	Km(atp,atp,pep,pep,nadph,r5p,e4p,gln,ser)	0.00340356	0.0294819	0.00340356	0.209448
TRP_S	Km(atp,atp,pep,pep,nadph,r5p,e4p,gln,ser)	0.0803082	0.957374	0.0803082	2.12063
TRP_S	Km(atp,atp,pep,pep,nadph,r5p,e4p,gln,ser)	0.058962	0.702875	0.058962	2.05196
TRP_S	Km(atp,atp,atp,pep,nadph,r5p,e4p,gln,ser)	4.3408	45.8643	4.3408	150.1
TRP_S	Km(atp,atp,atp,pep,nadph,r5p,e4p,gln,ser)	12.3335	130.316	12.3335	130.316
TRP_S	Km(atp,atp,atp,pep,pep,glu,co2,pyr,g3p)	568.981	9985.1	454.883	9985.1
TRP_S	Km(atp,atp,atp,pep,pep,r5p,e4p,gln,ser)	8.32573	114.256	8.32573	195.854
TRP_S	Km(atp,atp,atp,pep,pep,nadph,co2,pyr,g3p)	0.961974	19.0405	0.0431469	19.0405
TRP_S	Km(atp,atp,atp,pep,pep,nadph,e4p,gln,ser)	0.8903	13.993	0.8903	25.604
TRP_S	Km(atp,atp,atp,pep,pep,nadph,r5p,pyr,g3p)	1.50057	21.0375	1.50057	162.529
TRP_S	Km(atp,atp,atp,pep,pep,nadph,r5p,gln,ser)	7.78701	96.704	7.78701	244.253
TRP_S	Km(atp,atp,atp,pep,pep,nadph,r5p,e4p,g3p)	0.050366	0.708079	0.050366	2.2516
TRP_S	Km(atp,atp,atp,pep,pep,nadph,r5p,e4p,ser)	0.634637	8.9477	0.312349	8.9477
TRP_S	Km(atp,atp,atp,pep,pep,nadph,r5p,e4p,gln)	1.65629	24.4583	0.464719	24.4583
TRP_S	Km(nadph,r5p,e4p,gln,ser,trp,glu,co2,pyr,g3p)	0.00388093	0.0201081	0.00388093	0.022237
TRP_S	Km(pep,nadph,r5p,e4p,gln,trp,glu,co2,pyr,g3p)	0.00444304	0.0288854	0.00303187	0.0288854
TRP_S	Km(pep,nadph,r5p,e4p,gln,ser,trp,glu,co2,pyr)	0.00556181	0.0243293	0.00556181	0.0591671
TRP_S	Km(pep,pep,nadph,r5p,e4p,trp,glu,co2,pyr,g3p)	4.51577e-05	4.90977e-05	4.51577e-05	0.000133467
TRP_S	Km(pep,pep,nadph,r5p,e4p,gln,ser,trp,glu,co2)	5.25085e-05	5.67e-05	5.25085e-05	0.000755425
TRP_S	Km(atp,pep,pep,nadph,r5p,trp,glu,co2,pyr,g3p)	0.00567205	0.0459949	0.00567205	0.0817144
TRP_S	Km(atp,pep,pep,nadph,r5p,e4p,gln,ser,trp,glu)	0.042368	0.425741	0.0282202	0.425741
TRP_S	Km(atp,atp,pep,pep,nadph,trp,glu,co2,pyr,g3p)	0.0072538	0.0786631	0.0072538	0.43104
TRP_S	Km(atp,atp,pep,pep,nadph,r5p,e4p,gln,ser,trp)	0.000397739	0.00089739	0.000397739	0.00279853
TRP_S	Km(atp,atp,atp,pep,pep,nadph,glu,co2,pyr,g3p)	45.7919	978.968	45.7919	1473.64
TRP_S	Km(atp,atp,atp,pep,pep,nadph,r5p,co2,pyr,g3p)	0.198743	4.18495	0.0266936	4.18495
TRP_S	Km(atp,atp,atp,pep,pep,nadph,r5p,e4p,pyr,g3p)	0.199103	3.75756	0.199103	9.55676
TRP_S	Km(atp,atp,atp,pep,pep,nadph,r5p,e4p,gln,g3p)	0.644367	10.7424	0.644367	11.8893
TRP_S	Km(atp,atp,atp,pep,pep,nadph,r5p,e4p,gln,ser)	0.106216	1.77568	0.0742027	1.77568
TRP_S	Km(pep,nadph,r5p,e4p,gln,ser,trp,glu,co2,pyr,g3p)	0.000804398	0.00147649	0.000804398	0.00326605
TRP_S	Km(pep,pep,nadph,r5p,e4p,gln,trp,glu,co2,pyr,g3p)	0.000541716	0.000888931	0.000462111	0.000888931
TRP_S	Km(pep,pep,nadph,r5p,e4p,gln,ser,trp,glu,co2,pyr)	0.000455758	0.000747	0.000455758	0.00380518
TRP_S	Km(atp,pep,pep,nadph,r5p,e4p,trp,glu,co2,pyr,g3p)	0.00123071	0.00267786	0.00071267	0.00267786
TRP_S	Km(atp,pep,pep,nadph,r5p,e4p,gln,ser,trp,glu,co2)	0.00152414	0.00296123	0.00152414	0.0181501
TRP_S	Km(atp,atp,pep,pep,nadph,r5p,trp,glu,co2,pyr,g3p)	0.00213646	0.0172845	0.00213646	0.283623
TRP_S	Km(atp,atp,pep,pep,nadph,r5p,e4p,gln,ser,trp,glu)	0.0113986	0.160026	0.0113986	0.953249
TRP_S	Km(atp,atp,atp,pep,pep,nadph,r5p,glu,co2,pyr,g3p)	9.46038	215.169	9.46038	969.661
TRP_S	Km(atp,atp,atp,pep,pep,nadph,r5p,e4p,co2,pyr,g3p)	0.0263741	0.747477	0.00259404	0.747477
TRP_S	Km(atp,atp,atp,pep,pep,nadph,r5p,e4p,gln,pyr,g3p)	2.54741	57.0062	2.32959	57.0062
TRP_S	Km(atp,atp,atp,pep,pep,nadph,r5p,e4p,gln,ser,g3p)	0.0737768	1.39228	0.0737768	6.01519
TRP_S	Km(atp,atp,atp,pep,pep,nadph,r5p,e4p,gln,ser,pyr)	2.13978	48.0181	2.13978	208.28
TRP_S	Km(atp,atp,atp,pep,pep,nadph,r5p,e4p,gln,ser,co2)	0.0326452	0.819683	0.00775382	0.819683
TRP_S	Km(atp,atp,atp,pep,pep,nadph,r5p,e4p,gln,ser,glu)	110.292	1991.47	110.292	3259.04
TRP_S	Km(pep,pep,nadph,r5p,e4p,gln,ser,trp,glu,co2,pyr,g3p)	6.65167e-05	9.49275e-05	6.65167e-05	0.000340063
TRP_S	Km(atp,pep,pep,nadph,r5p,e4p,gln,trp,glu,co2,pyr,g3p)	0.00863007	0.124641	0.00294655	0.124641
TRP_S	Km(atp,pep,pep,nadph,r5p,e4p,gln,ser,trp,glu,co2,pyr)	0.00725005	0.104988	0.00658032	0.104988
TRP_S	Km(atp,atp,pep,pep,nadph,r5p,e4p,trp,glu,co2,pyr,g3p)	0.000337676	0.00100475	0.000337676	0.00589426
TRP_S	Km(atp,atp,pep,pep,nadph,r5p,e4p,gln,ser,trp,glu,co2)	0.000451915	0.00110096	0.000451915	0.0802423
TRP_S	Km(atp,atp,atp,pep,pep,nadph,r5p,e4p,glu,co2,pyr,g3p)	1.25522	38.4318	1.25522	57.0162
TRP_S	Km(atp,atp,atp,pep,pep,nadph,r5p,e4p,gln,co2,pyr,g3p)	0.337389	11.3401	0.00635923	11.3401
TRP_S	Km(atp,atp,atp,pep,pep,nadph,r5p,e4p,gln,ser,pyr,g3p)	0.291653	7.38837	0.291653	25.531
TRP_S	Km(atp,atp,atp,pep,pep,nadph,r5p,e4p,gln,ser,co2,pyr)	0.283402	9.55213	0.0249927	9.55213
TRP_S	Km(atp,atp,atp,pep,pep,nadph,r5p,e4p,gln,ser,glu,co2)	1.55374	42.1443	1.55374	274.353
TRP_S	Km(atp,pep,pep,nadph,r5p,e4p,gln,ser,trp,glu,co2,pyr,g3p)	0.00191055	0.0161484	0.00148868	0.0161484
TRP_S	Km(atp,atp,pep,pep,nadph,r5p,e4p,gln,trp,glu,co2,pyr,g3p)	0.00275105	0.0468467	0.00275105	0.0880559
TRP_S	Km(atp,atp,pep,pep,nadph,r5p,e4p,gln,ser,trp,glu,co2,pyr)	0.00348314	0.0394595	0.00348314	0.363463
TRP_S	Km(atp,atp,atp,pep,pep,nadph,r5p,e4p,gln,glu,co2,pyr,g3p)	16.0603	583.051	8.50677	583.051
TRP_S	Km(atp,atp,atp,pep,pep,nadph,r5p,e4p,gln,ser,co2,pyr,g3p)	0.0386322	1.46975	0.00516341	1.46975
TRP_S	Km(atp,atp,atp,pep,pep,nadph,r5p,e4p,gln,ser,glu,co2,pyr)	13.4903	491.122	13.4903	1242.61
TRP_S	Km(atp,atp,atp,pep,pep,nadph,r5p,e4p,gln,ser,glu,co2,pyr,g3p)	1.83869	75.5674	1.83869	152.32
TRP_S	Km(atp,atp,pep,pep,nadph,r5p,e4p,gln,ser,trp,glu,co2,pyr,g3p)	0.000567223	0.00185809	0.000567223	0.0445454
HIS_S	Km(atp)	0.166838	0.233942	0.166838	57.336
HIS_S	Km(his)	0.000752027	0.000752027	0.000752027	0.459577
HIS_S	Km(nadh)	0.0209815	0.0209815	0.0209815	1.70364
HIS_S	Km(atp,atp)	1.30492	2.56578	1.30492	672.762
HIS_S	Km(atp,nadh)	0.0034998	0.00490949	0.0034998	97.6797
HIS_S	Km(his,fum)	5.23842e-06	5.23842e-06	5.23842e-06	0.00170427
HIS_S	Km(his,nadh)	1.57787e-05	1.57787e-05	1.57787e-05	0.782951
HIS_S	Km(nadh,nadh)	0.0113352	0.0264427	0.0113352	0.214618
HIS_S	Km(atp,atp,atp)	9.52493	26.2611	9.52493	8994.09
HIS_S	Km(atp,atp,nadh)	0.0273744	0.0538441	0.0273744	1146.14
HIS_S	Km(atp,nadh,nadh)	0.00219883	0.0051718	0.00219883	12.3054
HIS_S	Km(his,nadh,nadh)	1.19331e-05	1.19331e-05	1.19331e-05	0.0986322
HIS_S	Km(his,fum,nadh)	1.0991e-07	1.0991e-07	1.0991e-07	0.00462416
HIS_S	Km(his,fum,akg)	2.49651e-06	2.49651e-06	2.49651e-06	0.000761035
HIS_S	Km(akg,nadh,nadh)	0.00482723	0.0227717	0.00466071	0.0369433
HIS_S	Km(fum,akg,nadh,nadh)	4.97043e-05	4.97043e-05	4.97043e-05	0.000220413
HIS_S	Km(his,akg,nadh,nadh)	6.80013e-06	6.80013e-06	6.80013e-06	0.0104876
HIS_S	Km(his,fum,nadh,nadh)	8.31227e-08	8.31227e-08	8.31227e-08	0.0001319
HIS_S	Km(his,fum,akg,nadh)	5.23806e-08	5.23806e-08	5.23806e-08	0.00190216
HIS_S	Km(his,fum,akg,nadh)	4.35086e-06	4.35086e-06	4.35086e-06	6.01762e-05
HIS_S	Km(atp,akg,nadh,nadh)	0.00108148	0.00447251	0.00108148	2.1183
HIS_S	Km(atp,atp,nadh,nadh)	0.0147891	0.0678596	0.0147891	144.388
HIS_S	Km(atp,atp,atp,nadh)	0.142805	0.917497	0.142805	15322.7
HIS_S	Km(atp,atp,atp,atp)	60.571	234.174	60.571	111407
HIS_S	Km(his,fum,akg,nadh,nadh)	2.88706e-09	2.88706e-09	2.88706e-09	2.87747e-06
HIS_S	Km(atp,fum,akg,nadh,nadh)	9.68102e-06	9.68102e-06	9.68102e-06	0.0549889
HIS_S	Km(atp,atp,akg,nadh,nadh)	0.00629819	0.0584387	0.00629819	24.8555
HIS_S	Km(atp,atp,atp,nadh,nadh)	0.107942	1.15632	0.107942	1930.31
HIS_S	Km(atp,atp,atp,atp,nadh)	0.908113	8.1815	0.908113	189797
HIS_S	Km(atp,atp,atp,atp,atp)	294.548	1596.81	294.548	808075
HIS_S	Km(asp,his,fum,akg,nadh,nadh)	2.06694e-07	2.06694e-07	2.06694e-07	0.000231509
HIS_S	Km(gln,his,fum,akg,nadh,nadh)	1.84429e-07	1.84429e-07	1.84429e-07	4.56161e-05
HIS_S	Km(r5p,his,fum,akg,nadh,nadh)	6.60678e-08	6.60678e-08	6.60678e-08	1.4805e-05
HIS_S	Km(atp,his,fum,akg,nadh,nadh)	2.74958e-07	2.74958e-07	2.74958e-07	0.000628
HIS_S	Km(atp,his,fum,akg,nadh,nadh)	7.53658e-07	7.53658e-07	7.53658e-07	0.00064417
HIS_S	Km(atp,his,fum,akg,nadh,nadh)	4.74664e-07	4.74664e-07	4.74664e-07	0.000901788
HIS_S	Km(atp,his,fum,akg,nadh,nadh)	9.07067e-07	9.07067e-07	9.07067e-07	0.000371567
HIS_S	Km(atp,atp,fum,akg,nadh,nadh)	7.55159e-05	0.000106502	7.55159e-05	458.122
HIS_S	Km(atp,atp,atp,akg,nadh,nadh)	0.045964	0.995809	0.045964	332.291
HIS_S	Km(atp,atp,atp,atp,nadh,nadh)	0.490592	10.3111	0.490592	23910.1
HIS_S	Km(atp,atp,atp,atp,atp,nadh)	4.41601	55.7887	4.41601	1.37667e+06
HIS_S	Km(atp,atp,atp,atp,atp,r5p)	365.179	2105.74	365.179	666155
HIS_S	Km(gln,asp,his,fum,akg,nadh,nadh)	3.99036e-07	3.99036e-07	3.99036e-07	0.000177903
HIS_S	Km(r5p,gln,his,fum,akg,nadh,nadh)	2.07683e-07	2.07683e-07	2.07683e-07	6.15322e-05
HIS_S	Km(atp,r5p,his,fum,akg,nadh,nadh)	3.51406e-07	3.51406e-07	3.51406e-07	0.000517614
HIS_S	Km(atp,atp,his,fum,akg,nadh,nadh)	4.2786e-06	4.2786e-06	4.2786e-06	0.0322297
HIS_S	Km(atp,atp,his,fum,akg,nadh,nadh)	3.52392e-06	3.52392e-06	3.52392e-06	54.8083
HIS_S	Km(atp,atp,his,fum,akg,nadh,nadh)	7.72949e-06	7.72949e-06	7.72949e-06	0.0342674
HIS_S	Km(atp,atp,atp,fum,akg,nadh,nadh)	0.000546604	0.00275866	0.000546604	6124.59
HIS_S	Km(atp,atp,atp,atp,akg,nadh,nadh)	0.2089	8.87982	0.2089	4115.98
HIS_S	Km(atp,atp,atp,atp,atp,nadh,nadh)	2.38566	70.3105	2.38566	173429
HIS_S	Km(atp,atp,atp,atp,atp,r5p,nadh)	5.47495	73.5694	5.47495	1.13489e+06
HIS_S	Km(atp,atp,atp,atp,atp,r5p,gln)	1058.04	7234.04	1058.04	3.02576e+06
HIS_S	Km(r5p,gln,asp,his,fum,akg,nadh,nadh)	4.49349e-07	4.49349e-07	4.49349e-07	0.000239977
HIS_S	Km(atp,r5p,gln,his,fum,akg,nadh,nadh)	1.10464e-06	1.10464e-06	1.10464e-06	0.00235804
HIS_S	Km(atp,atp,r5p,his,fum,akg,nadh,nadh)	5.46822e-06	5.46822e-06	5.46822e-06	0.0158533
HIS_S	Km(atp,atp,atp,his,fum,akg,nadh,nadh)	2.00057e-05	2.00057e-05	2.00057e-05	397.545
HIS_S	Km(atp,atp,atp,his,fum,akg,nadh,nadh)	5.7384e-05	5.7384e-05	5.7384e-05	301.56
HIS_S	Km(atp,atp,atp,atp,fum,akg,nadh,nadh)	0.00186022	0.0293434	0.00186022	75863.3
HIS_S	Km(atp,atp,atp,atp,atp,akg,nadh,nadh)	1.01584	60.5505	1.01584	29854.7
HIS_S	Km(atp,atp,atp,atp,atp,r5p,nadh,nadh)	2.95772	92.7195	2.95772	142970
HIS_S	Km(atp,atp,atp,atp,atp,r5p,gln,nadh)	15.8626	252.74	15.8626	5.1548e+06
HIS_S	Km(atp,atp,atp,atp,atp,r5p,gln,asp)	1951.71	18919.8	1951.71	1.42535e+07
HIS_S	Km(atp,r5p,gln,asp,his,fum,akg,nadh,nadh)	2.39003e-06	2.39003e-06	2.39003e-06	54.3832
HIS_S	Km(atp,atp,r5p,gln,his,fum,akg,nadh,nadh)	1.71893e-05	1.71893e-05	1.71893e-05	85.7395
HIS_S	Km(atp,atp,atp,r5p,his,fum,akg,nadh,nadh)	2.5568e-05	2.5568e-05	2.5568e-05	327.725
HIS_S	Km(atp,atp,atp,atp,his,fum,akg,nadh,nadh)	0.000174699	0.00170524	0.000174699	2187.33
HIS_S	Km(atp,atp,atp,atp,atp,fum,akg,nadh,nadh)	0.00780777	245.358	0.00780777	550264
HIS_S	Km(atp,atp,atp,atp,atp,r5p,akg,nadh,nadh)	1.25942	79.8489	1.25942	24611.4
HIS_S	Km(atp,atp,atp,atp,atp,r5p,gln,nadh,nadh)	8.56941	318.529	8.56941	649389
HIS_S	Km(atp,atp,atp,atp,atp,r5p,gln,asp,nadh)	29.261	661.013	29.261	2.42828e+07
HIS_S	Km(atp,atp,r5p,gln,asp,his,fum,akg,nadh,nadh)	3.0558e-05	4.6681e-05	3.0558e-05	403.894
HIS_S	Km(atp,atp,atp,r5p,gln,his,fum,akg,nadh,nadh)	7.51315e-05	0.000146058	7.51315e-05	1488.57
HIS_S	Km(atp,atp,atp,atp,r5p,his,fum,akg,nadh,nadh)	0.000220331	0.00224908	0.000220331	1803.17
HIS_S	Km(atp,atp,atp,atp,atp,r5p,fum,akg,nadh,nadh)	0.00967986	323.557	0.00967986	453623
HIS_S	Km(atp,atp,atp,atp,atp,r5p,gln,akg,nadh,nadh)	3.64892	274.313	3.64892	111788
HIS_S	Km(atp,atp,atp,atp,atp,r5p,gln,asp,nadh,nadh)	15.8076	833.074	15.8076	3.05908e+06
HIS_S	Km(atp,atp,atp,r5p,gln,asp,his,fum,akg,nadh,nadh)	9.72913e-05	0.000425141	9.72913e-05	7012.21
HIS_S	Km(atp,atp,atp,atp,r5p,gln,his,fum,akg,nadh,nadh)	0.000605351	0.00773294	0.000605351	8190.24
HIS_S	Km(atp,atp,atp,atp,atp,r5p,gln,fum,akg,nadh,nadh)	0.0280408	1111.55	0.0280408	2.06041e+06
HIS_S	Km(atp,atp,atp,atp,atp,r5p,gln,asp,akg,nadh,nadh)	6.731	717.433	6.731	526602
HIS_S	Km(atp,atp,atp,atp,r5p,gln,asp,his,fum,akg,nadh,nadh)	0.000718459	0.020229	0.000718459	38581.8
HIS_S	Km(atp,atp,atp,atp,atp,r5p,gln,asp,fum,akg,nadh,nadh)	0.0517212	2907.12	0.0517212	9.706e+06
SERD_L	Km(ser)	0.785721	0.941529	0.430595	0.941529
SERD_L	Km(nh3)	0.614665	0.684147	0.18582	0.684147
MTHFR2	Km(nadh)	0.0454316	0.107342	0.0454316	0.119933
MTHFD	Km(fthf)	1.05582	1.05667	1.05582	1.24836
ETC1	Km(nadh)	0.000169512	0.00202864	0.000169512	0.02577
ETC1	Km(atp)	291.681	410.665	57.7344	410.665
ETC1	Km(atp)	1612.51	2266.74	1612.51	2469.17
ETC1	Km(nadh,nadh)	2.0837e-05	0.000244715	2.0837e-05	0.000244715
ETC1	Km(nadh,atp)	0.194087	7.73009	0.194087	105.112
ETC1	Km(atp,atp)	17618.5	34787.3	3313.39	34787.3
ETC1	Km(atp,atp)	470338	930871	101659	930871
ETC1	Km(atp,atp)	136462	269037	136462	386272
ETC1	Km(nadh,nadh,atp)	0.0166797	1.5692	0.0166797	1.5692
ETC1	Km(nadh,atp,atp)	16.4249	917.476	16.4249	16443.5
ETC1	Km(atp,atp,atp)	3.98034e+07	1.10484e+08	1.13414e+07	1.10484e+08
ETC1	Km(atp,atp,atp)	2.841e+07	7.88536e+07	5.83423e+06	7.88536e+07
ETC1	Km(atp,atp,atp)	1.35661e+06	3.75685e+06	1.35661e+06	4.3562e+06
ETC1	Km(atp,atp,atp)	7.67663e+06	2.12256e+07	7.67663e+06	2.26929e+07
ETC1	Km(atp,atp,atp,atp)	7.13504e+08	2.76693e+09	7.13504e+08	2.67255e+10
ETC1	Km(atp,atp,atp,atp)	2.23913e+09	8.71661e+09	4.75152e+08	8.71661e+09
ETC1	Km(atp,atp,atp,atp)	2.40426e+09	9.35905e+09	6.50883e+08	9.35905e+09
ETC1	Km(atp,atp,atp,atp)	2.18754e+09	8.5158e+09	2.18754e+09	1.07562e+10
ETC1	Km(atp,atp,atp,atp)	9.4813e+07	3.68231e+08	9.4813e+07	6.28432e+08
ETC1	Km(nadh,atp,atp,atp)	923.976	72384	923.976	966029
ETC1	Km(nadh,nadh,atp,atp)	1.41133	186.247	1.41133	186.247
ETC1	Km(atp,atp,atp,atp,atp)	4.88003e+10	2.65395e+11	4.88003e+10	3.32045e+12
ETC1	Km(atp,atp,atp,atp,atp)	2.08115e+11	1.13628e+12	2.08115e+11	2.16363e+12
ETC1	Km(atp,atp,atp,atp,atp)	1.35251e+11	7.3838e+11	2.72691e+10	7.3838e+11
ETC1	Km(atp,atp,atp,atp,atp)	1.85126e+11	1.01073e+12	1.85126e+11	1.68268e+12
ETC1	Km(atp,atp,atp,atp,atp)	1.52887e+11	8.34684e+11	1.52887e+11	1.55171e+12
ETC1	Km(atp,atp,atp,atp,atp)	6.81769e+09	3.71359e+10	6.81769e+09	7.18635e+10
ETC1	Km(nadh,atp,atp,atp,atp)	85878.8	9.43584e+06	85878.8	1.13769e+09
ETC1	Km(nadh,nadh,atp,atp,atp)	79.3936	14693.9	79.3936	14693.9
ETC1	Km(atp,atp,atp,atp,atp,atp)	3.07453e+09	2.60106e+11	3.07453e+09	2.78461e+12
ETC1	Km(nadh,atp,atp,atp,atp,atp)	5.87371e+06	9.05056e+08	5.87371e+06	1.4135e+11
ETC1	Km(nadh,nadh,atp,atp,atp,atp)	7379.23	1.91547e+06	7379.23	5.57749e+06
ETC1	Km(nadh,atp,atp,atp,atp,atp,atp)	2.66258e+08	5.77877e+10	2.66258e+08	2.99528e+11
ETC1	Km(nadh,nadh,atp,atp,atp,atp,atp)	504704	1.83726e+08	504704	6.92964e+08
ETC2	Km(atp)	0.0197226	0.0278207	0.000367247	0.0278207
ETC2	Km(atp)	77.5067	114.301	71.8327	114.301
ETC2	Km(atp,atp)	0.0673534	0.133357	0.000838141	0.133357
ETC2	Km(atp,atp)	1.52857	3.18006	0.0263818	3.18006
ETC2	Km(atp,atp)	440.434	911.828	440.434	1400.71
ETC2	Km(atp,atp,atp)	0.541719	1.50512	0.00853639	1.50512
ETC2	Km(atp,atp,atp)	5.22021	15.2428	0.0601749	15.2428
ETC2	Km(atp,atp,atp)	8.68615	25.3688	0.260512	25.3688
ETC2	Km(atp,atp,atp)	550.198	1607.13	550.198	4636.27
ETC2	Km(atp,atp,atp,atp)	1.74353	7.01534	0.0351467	7.01534
NADTRHD	Km(nadh)	1.69441e-05	1.69441e-05	1.69441e-05	0.00240034
NADTRHD	Km(nadph)	8.22833e-07	8.22833e-07	8.22833e-07	0.000124914
ATP_SINK	Km(atp)	0.575702	0.957185	0.575702	1.20555
GLUC_UP	Km(atp)	75.1164	105.419	53.3233	105.419
GLUC_UP	Km(g6p)	222.004	25102.5	222.004	25102.5
CO2TPP	Km(co2)	0.0102795	0.0117204	0.0102795	0.273544

## Sheet: Vmax Parameters
Reaction	Parameter	Lower Bound (mM/s)	Upper Bound (mM/s)	Expanded LB	Expanded UB
PGI	Vmax(f)	115.851	120.272	115.851	236.129
PGI	Vmax(b)	0.655713	1.79338	0.655713	11.6914
PFK	Vmax(f)	2.43916e+09	4.57901e+09	2.43916e+09	8.63324e+09
PFK	Vmax(b)	39.786	39.8005	18.8999	39.8005
FBP	Vmax(f)	604.775	607.045	604.775	775.136
FBP	Vmax(b)	673.549	674.649	181.377	674.649
FBA	Vmax(f)	826.587	826.72	393.779	826.72
FBA	Vmax(b)	0.733966	0.937731	0.0495425	0.937731
TPI	Vmax(f)	96.4176	97.846	96.4176	267.612
TPI	Vmax(b)	13.4486	13.9346	13.4486	20.2074
GAPD/PGK	Vmax(f)	867.776	867.821	340.47	867.821
GAPD/PGK	Vmax(b)	0.220031	0.757378	0.220031	19.2909
PGM/ENO	Vmax(f)	240.919	241.994	174.211	241.994
PGM/ENO	Vmax(b)	53.4208	54.0627	11.8667	54.0627
PYK	Vmax(f)	470.292	470.329	425.465	470.329
PYK	Vmax(b)	0.00149367	0.00282451	0.00149367	0.124627
G6PDH2r	Vmax(f)	477.992	478.06	477.992	520.997
G6PDH2r	Vmax(b)	12.1382	15.7418	12.1382	57.9771
GND	Vmax(f)	172.841	172.87	172.841	276.726
GND	Vmax(b)	9258.22	19226.3	69.862	19226.3
RPE	Vmax(f)	26.6016	33.471	26.6016	303.6
RPE	Vmax(b)	45.643	51.8751	45.643	380.417
RPI	Vmax(f)	137.496	138.188	137.496	200.496
RPI	Vmax(b)	62.1203	63.5897	62.1203	191.221
TKThlf1	Vmax(f)	111.838	113.955	111.838	404.215
TKThlf2	Vmax(f)	9.62883e-06	26.4477	9.62883e-06	56.0367
TKThlf3	Vmax(f)	78.9624	80.4025	78.9624	97.2275
TALA	Vmax(f)	172814	216100	12154.5	216100
TALA	Vmax(b)	196546	357554	15125.1	357554
EDD	Vmax(f)	162.124	162.192	162.124	215.469
EDA	Vmax(b)	17105.6	25915.3	143.141	25915.3
PDH	Vmax(f)	457.762	457.816	457.762	632.156
PDH	Vmax(b)	14.2765	73.1563	14.2765	255.342
CS	Vmax(f)	4.44937e+09	1.93396e+10	1.58578e+08	1.93396e+10
CS	Vmax(b)	16.6949	18.5844	16.6949	20.3247
ACONT	Vmax(f)	18.6226	29.0922	16.8367	29.0922
ACONT	Vmax(b)	7.21194e-06	7.22631	7.21194e-06	13.7105
ICDHyr	Vmax(f)	242.191	242.332	239.975	242.332
ICDHyr	Vmax(b)	2.47755e+07	9.20654e+07	3336.46	9.20654e+07
AKGDH	Vmax(f)	340.51	340.985	87.793	340.985
AKGDH	Vmax(b)	5218.81	52019.3	0.0166744	52019.3
SUCOAS	Vmax(f)	253.563	254.042	88.1924	254.042
SUCOAS	Vmax(b)	4.83568	21.1547	0.0145254	21.1547
SUCDi	Vmax(f)	3.85924	24.7377	3.85924	24.7377
SUCDi	Vmax(b)	0.00339004	1.964e+07	0.00339004	4.75646e+07
FUM	Vmax(f)	72.7058	73.7586	72.7058	112.963
FUM	Vmax(b)	4.57507e-06	5.06831	4.57507e-06	174.123
MDH	Vmax(f)	67.3711	71.1921	51.1446	71.1921
MDH	Vmax(b)	2.14402e+07	1.85217e+08	2.14402e+07	2.04099e+09
ICL	Vmax(f)	52.6069	53.5389	52.6069	99.2286
MALS	Vmax(b)	44.4013	45.1675	41.9124	45.1675
ME2	Vmax(f)	5.73044	11.6003	5.73044	18.265
ME2	Vmax(b)	21.3361	107.242	21.3361	1539.16
ME1	Vmax(f)	16.9775	18.9181	16.9775	27.7159
ME1	Vmax(b)	83.4607	549.202	83.4607	7731.03
PPC	Vmax(f)	1.58044e+07	3.90695e+07	74949.5	3.90695e+07
PPC	Vmax(b)	6.97373	8.03276	6.97373	13.8409
PPCK	Vmax(f)	62806.1	268129	31997.8	268129
PPCK	Vmax(b)	35141.9	83588.8	17905.5	83588.8
PTAr/ACKr	Vmax(f)	1409.58	1409.59	956.477	1409.59
GLUDy	Vmax(b)	0.0428508	0.724926	0.0428508	7.18275
GLNS	Vmax(f)	0.162715	0.248036	0.0716314	0.248036
PRO_S	Vmax(f)	3.95521	9.0545	3.20606	9.0545
PRO_S	Vmax(b)	25.9722	26.1076	25.9722	49.4358
ARG_S	Vmax(f)	173.123	3056.56	173.123	13339.1
ASPTA	Vmax(f)	123.159	158423	123.159	158423
ASPTA	Vmax(b)	3.46662e-08	0.0239303	3.46662e-08	2.61898
ASN_S	Vmax(b)	59.1699	59.2437	32.1494	59.2437
ALA_S	Vmax(f)	84.3121	145.502	2.70852	145.502
ALA_S	Vmax(b)	1695.3	4725.58	322.588	4725.58
SER_S	Vmax(f)	2.90632	3.3964	2.90632	140.359
SER_S	Vmax(b)	52.2563	302.977	52.2563	58024
GHMT2r	Vmax(f)	61.0345	61.7175	51.1621	61.7175
THR_D	Vmax(f)	24.6376	25.0655	24.6376	79.6698
LLDAP_S	Vmax(f)	28691.8	330562	28691.8	1.04969e+07
LYS_S	Vmax(b)	410075	947905	8267.54	947905
THR_S	Vmax(f)	117337	523263	29755.2	523263
THR_S	Vmax(b)	8.49151	8.92684	3.97439	8.92684
VAL_S	Vmax(f)	468426	895921	685.988	895921
VAL_S	Vmax(b)	1.19316e+08	4.16409e+08	449275	4.16409e+08
LEU_S	Vmax(f)	300.435	959.684	300.435	8.96505e+07
LEU_S	Vmax(b)	2.23892e+08	2.46108e+09	2.23892e+08	1.92977e+12
ILE_S	Vmax(f)	7.60662e+06	1.42695e+07	163.169	1.42695e+07
PHE_S	Vmax(f)	69453.3	476575	20297.3	1.1523e+06
PHE_S	Vmax(b)	2.60125e+07	8.46438e+07	686681	8.46438e+07
TYR_S	Vmax(f)	73900.8	507367	8151.48	507367
TYR_S	Vmax(b)	9.31374e+07	1.59828e+09	4.73783e+06	1.59828e+09
TRP_S	Vmax(f)	58.6622	980.689	37.4953	980.689
TRP_S	Vmax(b)	902.983	2512.3	592.59	2512.3
HIS_S	Vmax(b)	2.28854e+06	8.07049e+10	4809.55	8.07049e+10
SERD_L	Vmax(f)	28.4318	29.8798	23.989	29.8798
ETC1	Vmax(b)	1.67625e-10	1.67625e-10	4.51566e-11	1.67625e-10
ETC2	Vmax(b)	6.58668	26.9782	6.58668	1274.31
NADTRHD	Vmax(f)	1844.21	1844.75	1844.21	2536.63
NADTRHD	Vmax(b)	0.296376	0.98164	0.296376	27.3889
ATP_SINK	Vmax(f)	0.957476	0.976831	0.86136	0.976831
GLUC_UP	Vmax(b)	29.8218	46.4155	29.8218	46.4155
CO2TPP	Vmax(f)	166.846	187.557	166.846	774.204

## Sheet: Reduced Network Flux Dataset
ID	Mutant	flx	SD
PGI	wild-type	71.1556	3.55778
PFK	wild-type	82.284	4.1142
FBP	wild-type	1.00002	1
FBA	wild-type	81.284	4.0642
TPI	wild-type	81.284	4.0642
GAPD/PGK	wild-type	167.75	8.38748
PGM/ENO	wild-type	155.077	7.75386
PYK	wild-type	125.437	6.27185
G6PDH2r	wild-type	26.7408	1.33704
GND	wild-type	25.2505	1.26253
RPE	wild-type	10.7283	1
RPI	wild-type	14.5222	1
TKThlf1	wild-type	10.7283	1
TKThlf2	wild-type	-6.78347	1
TKThlf3	wild-type	-3.94479	1
TALA	wild-type	6.78347	1
EDD	wild-type	1.49026	1
EDA	wild-type	1.49026	1
PDH	wild-type	109.698	5.48491
CS	wild-type	15.539	1
ACONT	wild-type	15.539	1
ICDHyr	wild-type	14.1824	1
AKGDH	wild-type	4.92288	1
SUCOAS	wild-type	1.66178	1
SUCDi	wild-type	6.27952	1
FUM	wild-type	9.26182	1
MDH	wild-type	6.44069	1
ICL	wild-type	1.35664	1
MALS	wild-type	1.35664	1
ME2	wild-type	0.100002	1
ME1	wild-type	4.07778	1
PPC	wild-type	23.632	1.1816
PPCK	wild-type	0.100002	1
PTAr/ACKr	wild-type	68.6099	3.4305
GLUDy	wild-type	47.0528	2.35264
GLNS	wild-type	5.78719	1
PRO_S	wild-type	1.50382	1
ARG_S	wild-type	2.28953	1
ASPTA	wild-type	11.4598	1
ASN_S	wild-type	1.99383	1
ALA_S	wild-type	3.97077	1
SER_S	wild-type	7.69625	1
GHMT2r	wild-type	5.88673	1
GLYCL	wild-type	-0.412132	1
THR_D	wild-type	-2.64913	1
CYS_S	wild-type	1.61365	1
LLDAP_S	wild-type	2.35712	1
LYS_S	wild-type	2.35712	1
THR_S	wild-type	1.22871	1
MET_S	wild-type	0.903984	1
VAL_S	wild-type	2.66126	1
LEU_S	wild-type	3.18506	1
ILE_S	wild-type	1.81642	1
PHE_S	wild-type	1.29261	1
TYR_S	wild-type	1.10675	1
TRP_S	wild-type	0.439319	1
HIS_S	wild-type	0.692773	1
SERD_L	wild-type	-2.21194	1
MTHFR2	wild-type	0.903984	1
MTHFD	wild-type	0.692773	1
ETC1	wild-type	270.001	13.5
ETC2	wild-type	6.27952	1
NADTRHD	wild-type	44.6145	2.23073
ATP_SINK	wild-type	685.342	34.2671
GLUC_UP	wild-type	100	5
ACTPP	wild-type	72.5131	3.62565
CO2TPP	wild-type	148.042	7.40209
O2TPP	wild-type	138.14	6.90701
NH3TPP	wild-type	54.7375	2.73687
SO4TPP	wild-type	1.61365	1
GLUC_UP	wild-type	-100	5
O2_UP	wild-type	-138.14	6.90701
SO4_UP	wild-type	-1.61365	1
NH3_UP	wild-type	-54.7375	2.73687
CO2_OUT	wild-type	148.042	7.40209
AC_OUT	wild-type	72.5131	3.62565
BM1	wild-type	3.97262	1
BM2	wild-type	2.28751	1
BM3	wild-type	1.99386	1
BM4	wild-type	1.99386	1
BM5	wild-type	0.708233	1
BM6	wild-type	2.36641	1
BM7	wild-type	2.36641	1
BM8	wild-type	3.65021	1
BM9	wild-type	0.695844	1
BM10	wild-type	1.81663	1
BM11	wild-type	3.18621	1
BM12	wild-type	2.35838	1
BM13	wild-type	0.90644	1
BM14	wild-type	1.2918	1
BM15	wild-type	1.50364	1
BM16	wild-type	1.96469	1
BM17	wild-type	2.0645	1
BM18	wild-type	0.439593	1
BM19	wild-type	1.10701	1
BM20	wild-type	2.65833	1
BM21	wild-type	2.10505	1
BM22	wild-type	0.598995	1
BM23	wild-type	6.60752	1
BM24	wild-type	0.695599	1
BM25	wild-type	4.97633	1
BM26	wild-type	0.431716	1
BM27	wild-type	0.699531	1
BM28	wild-type	14.4512	1
BM29	wild-type	0.73417	1
BM30	wild-type	2.96972	1
BM31	wild-type	277.831	13.8915
BM32	wild-type	33.2946	1.66473
BM33	wild-type	3.88112	1
BM34	wild-type	-12.3212	1
PGI	△pgi	0	1	0
PFK	△pgi	12.9174	1	0.442903
FBA	△pgi	12.9174	1	0.0561808
TPI	△pgi	12.9174	1	0.0561808
GAPD/PGK	△pgi	34.0294	1.70147	2.01597
PGM/ENO	△pgi	30.8193	1.54096	0.00142173
PYK	△pgi	27.9231	1.55063	0.105559
G6PDH2r	△pgi	23.948	1.1974	0.666064
GND	△pgi	21.8551	1.09275	1.04232
RPE	△pgi	13.1078	1	0.167229
RPI	△pgi	8.74724	1	2.32432
TKThlf1	△pgi	13.1078	1	0.167229
TKThlf2	△pgi	-6.96576	1	0.377496
TKThlf3	△pgi	-6.14209	1	0.0422183
TALA	△pgi	6.96576	1	0.377496
EDD	△pgi	2.09287	1	4.38009
EDA	△pgi	2.09287	1	4.38009
PDH	△pgi	25.0979	1.25489	0.0358941
CS	△pgi	13.8442	1	0.246282
ACONT	△pgi	13.8442	1	0.246282
ICDHyr	△pgi	7.6186	1	0.241261
AKGDH	△pgi	4.99735	1.00727	0.0141634
SUCOAS	△pgi	4.99735	1.00727	0.0141635
SUCDi	△pgi	11.223	1	1.22617
FUM	△pgi	11.223	1	1.22617
MDH	△pgi	16.4884	1.92923	0.674817
ICL	△pgi	6.22564	1	0.97506
MALS	△pgi	6.22564	1	0.97506
ME2	△pgi	0.960253	1.23188	0.229579
PPC	△pgi	1.2381	1.3482	0.00123952
GLUC_UP	△pgi	25.0964	1.25482	0.421348
ACTPP	△pgi	0.426706	1	20.1492
CO2TPP	△pgi	63.3544	3.16772	1.6638
PGI	△rpe	44.8626	2.24313	0.0275858
PFK	△rpe	45.4539	2.2727	0.000402103
FBA	△rpe	45.4539	2.2727	0.247408
TPI	△rpe	45.4539	2.2727	0.247408
GAPD/PGK	△rpe	90.4782	4.52391	0.40641
PGM/ENO	△rpe	84.4394	4.22197	0.35795
PYK	△rpe	69.8123	3.49062	0.255344
G6PDH2r	△rpe	4.59687	1	7.94172
GND	△rpe	4.59712	1	7.94031
RPE	△rpe	0	1	0
RPI	△rpe	4.59712	1	7.94031
TKThlf1	△rpe	0.86884	1	0.754884
TKThlf2	△rpe	-1.16924	1	0.147492
TKThlf3	△rpe	0.300404	1	0.235025
TALA	△rpe	1.16924	1	0.147492
EDD	△rpe	-0.000249292	1	6.2559e-08
EDA	△rpe	-0.000249293	1	6.25598e-08
PDH	△rpe	60.1945	3.00972	0.00482761
CS	△rpe	19.8054	1	0.835586
ACONT	△rpe	19.8054	1	0.835586
ICDHyr	△rpe	18.4876	1.45923	0.107033
AKGDH	△rpe	13.6644	1.54467	0.000114209
SUCOAS	△rpe	13.6644	1.54467	4.45018e-05
SUCDi	△rpe	14.9822	1.08002	1.69962
FUM	△rpe	14.9822	1.08002	1.70324
MDH	△rpe	15.2588	2.2479	0.581989
ICL	△rpe	1.31781	1	1.93628
MALS	△rpe	1.31781	1	1.93628
ME2	△rpe	1.04123	1.75701	0.0546999
PPC	△rpe	11.719	2.09295	0.033042
GLUC_UP	△rpe	50.5542	2.52771	1.15756
ACTPP	△rpe	30.0149	1.50075	0.721368
CO2TPP	△rpe	93.6883	4.68441	0.02783
PGI	△edd	66.2526	3.31263	0.921399
PFK	△edd	75.1753	3.75876	2.51962
FBA	△edd	75.1753	3.75876	1.45969
TPI	△edd	75.1753	3.75876	1.45969
GAPD/PGK	△edd	153.643	7.68215	1.543
PGM/ENO	△edd	142.724	7.13618	1.14231
PYK	△edd	118.157	5.90785	0.523465
G6PDH2r	△edd	21.9623	1.09812	10.0118
GND	△edd	21.9623	1.09812	10.0117
RPE	△edd	9.4256	1	1.96496
RPI	△edd	12.5367	1	4.29656
TKThlf1	△edd	9.4256	1	1.96496
TKThlf2	△edd	-5.94182	1	0.85252
TKThlf3	△edd	-3.48378	1	0.228914
TALA	△edd	5.94182	1	0.852522
EDD	△edd	0	1	0
EDA	△edd	0	1	2.79318e-13
PDH	△edd	101.809	5.09043	0.641128
CS	△edd	15.6789	1	2.69253
ACONT	△edd	15.6789	1	2.69254
ICDHyr	△edd	13.3905	1	6.90393
AKGDH	△edd	5.1238	1	3.55652
SUCOAS	△edd	5.1238	1	1.19709
SUCDi	△edd	7.41227	1	0.808628
FUM	△edd	7.41227	1	15.089
MDH	△edd	8.26903	1	1.43649
ICL	△edd	2.28847	1	0.973453
MALS	△edd	2.28847	1	0.973446
ME2	△edd	1.43171	1	3.18675
PPC	△edd	19.6788	1	1.42279
GLUC_UP	△edd	91.344	4.5672	1.64924
ACTPP	△edd	68.9726	3.44863	0.011263
CO2TPP	△edd	136.601	6.83005	2.95123
PGI	△eda	69.7876	3.48938	0.0103576
PFK	△eda	79.0025	3.95013	0.293281
FBA	△eda	79.0025	3.95013	0.0326771
TPI	△eda	79.0025	3.95013	0.0326772
GAPD/PGK	△eda	161.51	8.0755	0.0430614
PGM/ENO	△eda	151.361	7.56804	0.0178128
PYK	△eda	122.356	6.11778	0.000153677
G6PDH2r	△eda	21.6618	1.08309	12.1491
GND	△eda	21.6618	1.08309	12.149
RPE	△eda	9.69518	1	1.28185
RPI	△eda	11.9666	1	6.98522
TKThlf1	△eda	9.69518	1	1.28185
TKThlf2	△eda	-6.04142	1	0.67851
TKThlf3	△eda	-3.65376	1	0.0951532
TALA	△eda	6.04142	1	0.678512
EDD	△eda	0	1	1.35349e-10
EDA	△eda	0	1	0
PDH	△eda	112.679	5.63395	1.45436
CS	△eda	19.0976	1.08015	2.70918
ACONT	△eda	19.0976	1.08015	2.70917
ICDHyr	△eda	15.8296	1.02494	0.0337689
AKGDH	△eda	7.86171	1.10118	0.598777
SUCOAS	△eda	7.86171	1.10118	12.1103
SUCDi	△eda	11.1298	1.10219	6.53835
FUM	△eda	11.1298	1.10219	0.0229339
MDH	△eda	6.69107	5.96614	0.216559
ICL	△eda	3.26805	1	3.86605
MALS	△eda	3.26805	1	3.86603
ME2	△eda	7.70675	6.12369	0.537573
PPC	△eda	24.2637	5.88934	0.331719
GLUC_UP	△eda	91.344	4.5672	1.64928
ACTPP	△eda	76.6367	3.83184	4.39155
CO2TPP	△eda	153.654	7.68268	0.479348
PGI	△fbp	66.2077	3.31038	2.5013
PFK	△fbp	74.9225	3.74613	3.1459
FBA	△fbp	74.9225	3.74613	3.1459
TPI	△fbp	74.9225	3.74613	3.1459
GAPD/PGK	△fbp	154.059	7.70295	3.46904
PGM/ENO	△fbp	142.622	7.1311	3.40482
PYK	△fbp	115.707	5.78535	3.3842
G6PDH2r	△fbp	23.1822	1.15911	10.0143
GND	△fbp	22.0766	1.10383	8.28253
RPE	△fbp	9.26055	1	2.14939
RPI	△fbp	12.8161	1	2.92644
TKThlf1	△fbp	9.26055	1	2.1494
TKThlf2	△fbp	-5.9523	1	0.690144
TKThlf3	△fbp	-3.30825	1	0.403652
TALA	△fbp	5.9523	1	0.690146
EDD	△fbp	1.10555	1	0.241374
EDA	△fbp	1.10555	1	0.241392
PDH	△fbp	99.5935	4.97967	4.75292
CS	△fbp	13.3213	1	3.46178
ACONT	△fbp	13.3213	1	3.46178
ICDHyr	△fbp	11.9837	1	3.20265
AKGDH	△fbp	3.68255	1	0.51715
SUCOAS	△fbp	3.68255	1	6.36448
SUCDi	△fbp	5.02017	1	0.624313
FUM	△fbp	5.02017	1	14.243
MDH	△fbp	4.66886	3.22012	0.265758
ICL	△fbp	1.33762	1	0.00503962
MALS	△fbp	1.33762	1	0.00503862
ME2	△fbp	1.68893	3.64733	0.358473
PPC	△fbp	21.6421	3.56157	0.236992
GLUC_UP	△fbp	91.2418	4.56209	4.06606
ACTPP	△fbp	69.3547	3.46773	1.36658
CO2TPP	△fbp	130.826	6.54132	6.65598
PGI	△zwf	101.333	5.06665	0.200133
PFK	△zwf	94.5817	4.72909	0.177937
FBA	△zwf	94.5817	4.72909	0.436186
TPI	△zwf	94.5817	4.72909	0.436186
GAPD/PGK	△zwf	184.3	9.21502	0.737104
PGM/ENO	△zwf	171.292	8.56461	0.845692
PYK	△zwf	141.107	7.05536	0.749152
G6PDH2r	△zwf	0	1	0
GND	△zwf	0	1	0.444222
RPE	△zwf	-6.11885	1	0.000708089
RPI	△zwf	6.11885	1	0.409459
TKThlf1	△zwf	-6.11885	1	0.000708089
TKThlf2	△zwf	1.54085	1	0.352663
TKThlf3	△zwf	4.578	1	0.321766
TALA	△zwf	-1.54085	1	0.352663
EDD	△zwf	0	1	0.444222
EDA	△zwf	0	1	0.444222
PDH	△zwf	119.422	5.97108	0.258736
CS	△zwf	18.9118	1	7.51688e-05
ACONT	△zwf	18.9118	1	7.51684e-05
ICDHyr	△zwf	18.073	1	1.24926
AKGDH	△zwf	8.41826	1	0.0140339
SUCOAS	△zwf	8.41826	1	0.566018
SUCDi	△zwf	9.25702	1	1.54963
FUM	△zwf	9.25702	1	3.03243
MDH	△zwf	9.76422	1	1.37298
ICL	△zwf	0.838763	1	1.26872
MALS	△zwf	0.838763	1	1.26872
ME2	△zwf	0.331563	1	1.66845
PPC	△zwf	24.1285	1.20643	0.366637
GLUC_UP	△zwf	103.595	5.17976	0.0512096
ACTPP	△zwf	80.6109	4.03055	0.466193
CO2TPP	△zwf	137.609	6.88045	1.16159
PGI	△gnd	67.421	3.37105	2.45953
PFK	△gnd	63.1216	3.15608	1.24796
FBA	△gnd	63.1216	3.15608	2.10195
TPI	△gnd	63.1216	3.15608	2.10195
GAPD/PGK	△gnd	149.112	7.4556	1.84601
PGM/ENO	△gnd	140.591	7.02954	0.0332397
PYK	△gnd	120.424	6.02121	0.719815
G6PDH2r	△gnd	26.0617	1.30308	0.349309
GND	△gnd	0	1	0
RPE	△gnd	-3.89582	1	0.419972
RPI	△gnd	3.89582	1	0.419972
TKThlf1	△gnd	-3.89582	1	0.419972
TKThlf2	△gnd	0.97585	1	0.375699
TKThlf3	△gnd	2.91997	1	0.00123265
TALA	△gnd	-0.97585	1	0.375699
EDD	△gnd	26.0617	1.30308	0.349309
EDA	△gnd	26.0617	1.30308	0.349309
PDH	△gnd	131.933	6.59667	10.4543
CS	△gnd	27.869	1.49246	1.2862
ACONT	△gnd	27.869	1.49246	1.2862
ICDHyr	△gnd	27.5087	1.79021	0.514361
AKGDH	△gnd	20.8236	1.8967	3.04142
SUCOAS	△gnd	20.8236	1.8967	7.1191
SUCDi	△gnd	21.184	1.58109	5.52523
FUM	△gnd	21.184	1.58109	0.695594
MDH	△gnd	21.5443	1.1428	3.43815
ICL	△gnd	0.360315	1	0.167033
MALS	△gnd	0.360315	1	0.167033
ME2	△gnd	9.4575e-08	1	1.12904
PPC	△gnd	16.3011	1	0.524554
GLUC_UP	△gnd	94.575	4.72875	0.688728
ACTPP	△gnd	89.4529	4.47265	22.7262
CO2TPP	△gnd	174.077	8.70387	10.2292

## Sheet: Reduced Kinetic Predictions
Reaction	Strain	Flux	SD	Variance weighted square residual
PGI	△pgi	0	1	0
PFK	△pgi	13.5829	1	0.442903
FBP	△pgi	0.902534	-	-
FBA	△pgi	12.6803	1	0.0561808
TPI	△pgi	12.6803	1	0.0561808
GAPD/PGK	△pgi	31.6136	1.70147	2.01597
PGM/ENO	△pgi	30.7612	1.54096	0.00142173
PYK	△pgi	28.4269	1.55063	0.105559
G6PDH2r	△pgi	22.9707	1.1974	0.666064
GND	△pgi	22.9707	1.09275	1.04232
RPE	△pgi	12.6989	1	0.167229
RPI	△pgi	10.2718	1	2.32432
TKThlf1	△pgi	12.6989	1	0.167229
TKThlf2	△pgi	-6.35135	1	0.377496
TKThlf3	△pgi	-6.34756	1	0.0422183
TALA	△pgi	6.35135	1	0.377496
EDD	△pgi	9.61656e-08	1	4.38009
EDA	△pgi	9.61656e-08	1	4.38009
PDH	△pgi	24.8601	1.25489	0.0358941
CS	△pgi	13.348	1	0.246282
ACONT	△pgi	13.348	1	0.246282
ICDHyr	△pgi	8.10979	1	0.241261
AKGDH	△pgi	4.87748	1.00727	0.0141634
SUCOAS	△pgi	4.87748	1.00727	0.0141635
SUCDi	△pgi	10.1157	1	1.22617
FUM	△pgi	10.1157	1	1.22617
MDH	△pgi	14.9036	1.92923	0.674817
ICL	△pgi	5.23819	1	0.97506
MALS	△pgi	5.23819	1	0.97506
ME2	△pgi	0.0802816	1.23188	0.229579
ME1	△pgi	0.370005	-	-
PPC	△pgi	1.19063	1.3482	0.00123952
PPCK	△pgi	-1.05296	-	-
PTAr/ACKr	△pgi	4.91222	-	-
GLUDy	△pgi	5.24937	-	-
GLNS	△pgi	1.88875	-	-
PRO_S	△pgi	1.24957	-	-
ARG_S	△pgi	2.43725e-14	-	-
ASPTA	△pgi	0.576467	-	-
ASN_S	△pgi	0.0359669	-	-
ALA_S	△pgi	0.293258	-	-
SER_S	△pgi	0.755544	-	-
GHMT2r	△pgi	1.74071	-	-
GLYCL	△pgi	-0.161734	-	-
THR_D	△pgi	-0.0391833	-	-
CYS_S	△pgi	0.0032738	-	-
LLDAP_S	△pgi	1.29648e-07	-	-
LYS_S	△pgi	1.29648e-07	-	-
THR_S	△pgi	-0.0390123	-	-
MET_S	△pgi	1.00051e-17	-	-
VAL_S	△pgi	0.375071	-	-
LEU_S	△pgi	0.0132434	-	-
ILE_S	△pgi	2.54694e-12	-	-
PHE_S	△pgi	0.0027873	-	-
TYR_S	△pgi	0.00100229	-	-
TRP_S	△pgi	6.22251e-13	-	-
HIS_S	△pgi	9.49538e-16	-	-
SERD_L	△pgi	-2.91961	-	-
MTHFR2	△pgi	-1.33227e-15	-	-
MTHFD	△pgi	1.77636e-15	-	-
ETC1	△pgi	50.1998	-	-
ETC2	△pgi	5.05783	-	-
NADTRHD	△pgi	-10.8848	-	-
ATP_SINK	△pgi	249.161	-	-
GLUC_UP	△pgi	24.2818	1.25482	0.421348
ACTPP	△pgi	4.91549	1	20.1492
CO2TPP	△pgi	59.2684	3.16772	1.6638
O2TPP	△pgi	55.2582	-	-
NH3TPP	△pgi	10.2554	-	-
SO4TPP	△pgi	0.0032738	-	-
GLUC_UP	△pgi	-24.2818	1.25482	0.421348
O2_UP	△pgi	-55.2582	-	-
SO4_UP	△pgi	-0.0032738	-	-
NH3_UP	△pgi	-10.2554	-	-
CO2_OUT	△pgi	59.2684	-	-
AC_OUT	△pgi	4.91549	-	-
BM1	△pgi	0.293258	-	-
BM2	△pgi	2.43725e-14	-	-
BM3	△pgi	0.0359669	-	-
BM4	△pgi	0.579512	-	-
BM5	△pgi	0.0032738	-	-
BM6	△pgi	0.0936712	-	-
BM7	△pgi	1.88875	-	-
BM8	△pgi	1.86326	-	-
BM9	△pgi	9.49538e-16	-	-
BM10	△pgi	2.54694e-12	-	-
BM11	△pgi	0.0132434	-	-
BM12	△pgi	1.29648e-07	-	-
BM13	△pgi	7.61336e-18	-	-
BM14	△pgi	0.0027873	-	-
BM15	△pgi	1.24957	-	-
BM16	△pgi	1.93117	-	-
BM17	△pgi	0.000170961	-	-
BM18	△pgi	6.22251e-13	-	-
BM19	△pgi	0.00100229	-	-
BM20	△pgi	0.375071	-	-
BM21	△pgi	1.31112	-	-
BM22	△pgi	0.0185786	-	-
BM23	△pgi	3.92046	-	-
BM24	△pgi	0.0946308	-	-
BM25	△pgi	0.0968873	-	-
BM26	△pgi	0.0830892	-	-
BM27	△pgi	0.0275801	-	-
BM28	△pgi	1.30603	-	-
BM29	△pgi	0.000311144	-	-
BM30	△pgi	3.22273	-	-
BM31	△pgi	102.142	-	-
BM32	△pgi	35.171	-	-
BM33	△pgi	1.57898	-	-
BM34	△pgi	-12.3212	-	-
PGI	△rpe	44.49	2.24313	0.0275858
PFK	△rpe	45.4084	2.2727	0.000402103
FBP	△rpe	1.08487	-	-
FBA	△rpe	44.3235	2.2727	0.247408
TPI	△rpe	44.3235	2.2727	0.247408
GAPD/PGK	△rpe	87.5942	4.52391	0.40641
PGM/ENO	△rpe	86.9653	4.22197	0.35795
PYK	△rpe	71.5762	3.49062	0.255344
G6PDH2r	△rpe	7.41497	1	7.94172
GND	△rpe	7.41497	1	7.94031
RPE	△rpe	0	1	0
RPI	△rpe	7.41497	1	7.94031
TKThlf1	△rpe	-1.13687e-13	1	0.754884
TKThlf2	△rpe	-0.785197	1	0.147492
TKThlf3	△rpe	0.785197	1	0.235025
TALA	△rpe	0.785197	1	0.147492
EDD	△rpe	8.26355e-07	1	6.2559e-08
EDA	△rpe	8.26355e-07	1	6.25598e-08
PDH	△rpe	59.9853	3.00972	0.00482761
CS	△rpe	20.7195	1	0.835586
ACONT	△rpe	20.7195	1	0.835586
ICDHyr	△rpe	18.0102	1.45923	0.107033
AKGDH	△rpe	13.6809	1.54467	0.000114209
SUCOAS	△rpe	13.6541	1.54467	4.45018e-05
SUCDi	△rpe	16.3902	1.08002	1.69962
FUM	△rpe	16.3917	1.08002	1.70324
MDH	△rpe	16.9736	2.2479	0.581989
ICL	△rpe	2.70932	1	1.93628
MALS	△rpe	2.70932	1	1.93628
ME2	△rpe	0.675201	1.75701	0.0546999
ME1	△rpe	1.45216	-	-
PPC	△rpe	12.0995	2.09295	0.033042
PPCK	△rpe	0.053079	-	-
PTAr/ACKr	△rpe	28.6589	-	-
GLUDy	△rpe	12.7166	-	-
GLNS	△rpe	2.37457	-	-
PRO_S	△rpe	1.4736	-	-
ARG_S	△rpe	0.000208807	-	-
ASPTA	△rpe	2.93544	-	-
ASN_S	△rpe	1.37264	-	-
ALA_S	△rpe	1.8725	-	-
SER_S	△rpe	-0.025734	-	-
GHMT2r	△rpe	5.61514	-	-
GLYCL	△rpe	-0.387783	-	-
THR_D	△rpe	-0.629458	-	-
CYS_S	△rpe	0.0811708	-	-
LLDAP_S	△rpe	0.0268121	-	-
LYS_S	△rpe	0.0268121	-	-
THR_S	△rpe	-0.458761	-	-
MET_S	△rpe	2.80414e-12	-	-
VAL_S	△rpe	1.50505	-	-
LEU_S	△rpe	0.510078	-	-
ILE_S	△rpe	2.6986e-09	-	-
PHE_S	△rpe	0.797391	-	-
TYR_S	△rpe	0.768205	-	-
TRP_S	△rpe	0.00479823	-	-
HIS_S	△rpe	0.00128965	-	-
SERD_L	△rpe	-7.6935	-	-
MTHFR2	△rpe	2.76756e-12	-	-
MTHFD	△rpe	0.00128965	-	-
ETC1	△rpe	86.2765	-	-
ETC2	△rpe	8.19509	-	-
NADTRHD	△rpe	19.6922	-	-
ATP_SINK	△rpe	458.644	-	-
GLUC_UP	△rpe	53.2738	2.52771	1.15756
ACTPP	△rpe	28.7403	1.50075	0.721368
CO2TPP	△rpe	92.9068	-	-
O2TPP	△rpe	94.4717	-	-
NH3TPP	△rpe	24.5451	-	-
SO4TPP	△rpe	0.0811708	-	-
GLUC_UP	△rpe	-53.2738	2.52771	1.15756
O2_UP	△rpe	-94.4717	-	-
SO4_UP	△rpe	-0.0811708	-	-
NH3_UP	△rpe	-24.5451	-	-
CO2_OUT	△rpe	92.9068	-	-
AC_OUT	△rpe	28.7403	-	-
BM1	△rpe	1.8725	-	-
BM2	△rpe	0.000208807	-	-
BM3	△rpe	1.37264	-	-
BM4	△rpe	1.99325	-	-
BM5	△rpe	0.0811708	-	-
BM6	△rpe	0.4833	-	-
BM7	△rpe	2.36827	-	-
BM8	△rpe	5.37347	-	-
BM9	△rpe	0.00128965	-	-
BM10	△rpe	2.6986e-09	-	-
BM11	△rpe	0.510078	-	-
BM12	△rpe	0.0268121	-	-
BM13	△rpe	2.80414e-12	-	-
BM14	△rpe	0.797391	-	-
BM15	△rpe	1.4736	-	-
BM16	△rpe	1.96665	-	-
BM17	△rpe	0.170697	-	-
BM18	△rpe	0.00479823	-	-
BM19	△rpe	0.768205	-	-
BM20	△rpe	1.50505	-	-
BM21	△rpe	1.36879	-	-
BM22	△rpe	0.166555	-	-
BM23	△rpe	6.62369	-	-
BM24	△rpe	0.272361	-	-
BM25	△rpe	0.654614	-	-
BM26	△rpe	0.201967	-	-
BM27	△rpe	0.0999422	-	-
BM28	△rpe	6.67668	-	-
BM29	△rpe	0.00396849	-	-
BM30	△rpe	5.36505	-	-
BM31	△rpe	187.01	-	-
BM32	△rpe	34.4985	-	-
BM33	△rpe	5.22607	-	-
BM34	△rpe	-12.3212	-	-
PGI	△edd	69.4324	3.31263	0.921399
PFK	△edd	81.1417	3.75876	2.51962
FBP	△edd	1.42516	-	-
FBA	△edd	79.7165	3.75876	1.45969
TPI	△edd	79.7165	3.75876	1.45969
GAPD/PGK	△edd	163.186	7.68215	1.543
PGM/ENO	△edd	150.351	7.13618	1.14231
PYK	△edd	122.431	5.90785	0.523465
G6PDH2r	△edd	25.4369	1.09812	10.0118
GND	△edd	25.4369	1.09812	10.0117
RPE	△edd	10.8274	1	1.96496
RPI	△edd	14.6095	1	4.29656
TKThlf1	△edd	10.8274	1	1.96496
TKThlf2	△edd	-6.86514	1	0.85252
TKThlf3	△edd	-3.96223	1	0.228914
TALA	△edd	6.86514	1	0.852522
EDD	△edd	0	1	0
EDA	△edd	5.28505e-07	1	2.79318e-13
PDH	△edd	105.885	5.09043	0.641128
CS	△edd	17.3198	1	2.69253
ACONT	△edd	17.3198	1	2.69254
ICDHyr	△edd	16.018	1	6.90393
AKGDH	△edd	7.00967	1	3.55652
SUCOAS	△edd	4.02969	1	1.19709
SUCDi	△edd	8.31151	1	0.808628
FUM	△edd	11.2967	1	15.089
MDH	△edd	9.46757	1	1.43649
ICL	△edd	1.30184	1	0.973453
MALS	△edd	1.30184	1	0.973446
ME2	△edd	-0.0858584	1	3.18675
ME1	△edd	3.21686	-	-
PPC	△edd	20.8716	1	1.42279
PPCK	△edd	-0.843487	-	-
PTAr/ACKr	△edd	64.5928	-	-
GLUDy	△edd	47.3477	-	-
GLNS	△edd	5.79263	-	-
PRO_S	△edd	1.50366	-	-
ARG_S	△edd	2.28876	-	-
ASPTA	△edd	11.3482	-	-
ASN_S	△edd	2.05592	-	-
ALA_S	△edd	4.0711	-	-
SER_S	△edd	8.67576	-	-
GHMT2r	△edd	5.81294	-	-
GLYCL	△edd	-0.455135	-	-
THR_D	△edd	-2.08204	-	-
CYS_S	△edd	1.72509	-	-
LLDAP_S	△edd	2.23158	-	-
LYS_S	△edd	2.23158	-	-
THR_S	△edd	1.33313	-	-
MET_S	△edd	0.748407	-	-
VAL_S	△edd	2.59982	-	-
LEU_S	△edd	3.07297	-	-
ILE_S	△edd	1.43308	-	-
PHE_S	△edd	1.2623	-	-
TYR_S	△edd	1.20077	-	-
TRP_S	△edd	0.43984	-	-
HIS_S	△edd	0.696472	-	-
SERD_L	△edd	-1.26758	-	-
MTHFR2	△edd	0.748404	-	-
MTHFD	△edd	0.696461	-	-
ETC1	△edd	133.984	-	-
ETC2	△edd	4.15575	-	-
NADTRHD	△edd	44.1736	-	-
ATP_SINK	△edd	680.444	-	-
GLUC_UP	△edd	97.2094	4.5672	1.64924
ACTPP	△edd	68.6066	3.44863	0.011263
CO2TPP	△edd	148.335	6.83005	2.95123
O2TPP	△edd	138.14	-	-
NH3TPP	△edd	54.7375	-	-
SO4TPP	△edd	1.72509	-	-
GLUC_UP	△edd	-97.2094	4.5672	1.64924
O2_UP	△edd	-138.14	-	-
SO4_UP	△edd	-1.72509	-	-
NH3_UP	△edd	-54.7375	-	-
CO2_OUT	△edd	148.335	-	-
AC_OUT	△edd	68.6066	-	-
BM1	△edd	4.0711	-	-
BM2	△edd	2.28871	-	-
BM3	△edd	2.0559	-	-
BM4	△edd	1.99389	-	-
BM5	△edd	0.976681	-	-
BM6	△edd	2.30692	-	-
BM7	△edd	2.36755	-	-
BM8	△edd	4.18602	-	-
BM9	△edd	0.696344	-	-
BM10	△edd	1.43308	-	-
BM11	△edd	3.07297	-	-
BM12	△edd	2.23158	-	-
BM13	△edd	0.748408	-	-
BM14	△edd	1.2623	-	-
BM15	△edd	1.50366	-	-
BM16	△edd	1.96546	-	-
BM17	△edd	1.98209	-	-
BM18	△edd	0.439798	-	-
BM19	△edd	1.20077	-	-
BM20	△edd	2.59982	-	-
BM21	△edd	2.34003	-	-
BM22	△edd	0.543246	-	-
BM23	△edd	6.6081	-	-
BM24	△edd	0.649468	-	-
BM25	△edd	4.15926	-	-
BM26	△edd	0.3983	-	-
BM27	△edd	0.517104	-	-
BM28	△edd	13.5013	-	-
BM29	△edd	0.541405	-	-
BM30	△edd	2.51473	-	-
BM31	△edd	275.88	-	-
BM32	△edd	33.4969	-	-
BM33	△edd	3.91294	-	-
BM34	△edd	-12.3212	-	-
PGI	△eda	69.4325	3.48938	0.0103576
PFK	△eda	81.1417	3.95013	0.293281
FBP	△eda	1.42515	-	-
FBA	△eda	79.7166	3.95013	0.0326771
TPI	△eda	79.7166	3.95013	0.0326772
GAPD/PGK	△eda	163.186	8.0755	0.0430614
PGM/ENO	△eda	150.351	7.56804	0.0178128
PYK	△eda	122.431	6.11778	0.000153677
G6PDH2r	△eda	25.4369	1.08309	12.1491
GND	△eda	25.4369	1.08309	12.149
RPE	△eda	10.8274	1	1.28185
RPI	△eda	14.6096	1	6.98522
TKThlf1	△eda	10.8274	1	1.28185
TKThlf2	△eda	-6.86514	1	0.67851
TKThlf3	△eda	-3.96223	1	0.0951532
TALA	△eda	6.86514	1	0.678512
EDD	△eda	1.1634e-05	1	1.35349e-10
EDA	△eda	0	1	0
PDH	△eda	105.885	5.63395	1.45436
CS	△eda	17.3198	1.08015	2.70918
ACONT	△eda	17.3198	1.08015	2.70917
ICDHyr	△eda	16.0179	1.02494	0.0337689
AKGDH	△eda	7.00961	1.10118	0.598777
SUCOAS	△eda	4.02963	1.10118	12.1103
SUCDi	△eda	8.31144	1.10219	6.53835
FUM	△eda	11.2967	1.10219	0.0229339
MDH	△eda	9.46746	5.96614	0.216559
ICL	△eda	1.30183	1	3.86605
MALS	△eda	1.30183	1	3.86603
ME2	△eda	-0.0858505	6.12369	0.537573
ME1	△eda	3.2169	-	-
PPC	△eda	20.8717	5.88934	0.331719
PPCK	△eda	-0.843442	-	-
PTAr/ACKr	△eda	64.5929	-	-
GLUDy	△eda	47.3477	-	-
GLNS	△eda	5.79266	-	-
PRO_S	△eda	1.50366	-	-
ARG_S	△eda	2.28876	-	-
ASPTA	△eda	11.3481	-	-
ASN_S	△eda	2.05592	-	-
ALA_S	△eda	4.07109	-	-
SER_S	△eda	8.67581	-	-
GHMT2r	△eda	5.81295	-	-
GLYCL	△eda	-0.455121	-	-
THR_D	△eda	-2.08207	-	-
CYS_S	△eda	1.72509	-	-
LLDAP_S	△eda	2.23157	-	-
LYS_S	△eda	2.23157	-	-
THR_S	△eda	1.3331	-	-
MET_S	△eda	0.748414	-	-
VAL_S	△eda	2.59982	-	-
LEU_S	△eda	3.07297	-	-
ILE_S	△eda	1.4331	-	-
PHE_S	△eda	1.2623	-	-
TYR_S	△eda	1.20077	-	-
TRP_S	△eda	0.439845	-	-
HIS_S	△eda	0.696488	-	-
SERD_L	△eda	-1.26754	-	-
MTHFR2	△eda	0.748411	-	-
MTHFD	△eda	0.696474	-	-
ETC1	△eda	133.984	-	-
ETC2	△eda	4.15572	-	-
NADTRHD	△eda	44.1736	-	-
ATP_SINK	△eda	680.444	-	-
GLUC_UP	△eda	97.2094	4.5672	1.64928
ACTPP	△eda	68.6067	3.83184	4.39155
CO2TPP	△eda	148.334	7.68268	0.479348
O2TPP	△eda	138.14	-	-
NH3TPP	△eda	54.7375	-	-
SO4TPP	△eda	1.72509	-	-
GLUC_UP	△eda	-97.2094	4.5672	1.64928
O2_UP	△eda	-138.14	-	-
SO4_UP	△eda	-1.72509	-	-
NH3_UP	△eda	-54.7375	-	-
CO2_OUT	△eda	148.334	-	-
AC_OUT	△eda	68.6067	-	-
BM1	△eda	4.07109	-	-
BM2	△eda	2.28871	-	-
BM3	△eda	2.05589	-	-
BM4	△eda	1.99389	-	-
BM5	△eda	0.976667	-	-
BM6	△eda	2.30692	-	-
BM7	△eda	2.36755	-	-
BM8	△eda	4.18598	-	-
BM9	△eda	0.696344	-	-
BM10	△eda	1.4331	-	-
BM11	△eda	3.07298	-	-
BM12	△eda	2.23157	-	-
BM13	△eda	0.748416	-	-
BM14	△eda	1.2623	-	-
BM15	△eda	1.50366	-	-
BM16	△eda	1.96546	-	-
BM17	△eda	1.98208	-	-
BM18	△eda	0.439798	-	-
BM19	△eda	1.20076	-	-
BM20	△eda	2.59982	-	-
BM21	△eda	2.34002	-	-
BM22	△eda	0.543247	-	-
BM23	△eda	6.6081	-	-
BM24	△eda	0.649469	-	-
BM25	△eda	4.15926	-	-
BM26	△eda	0.398301	-	-
BM27	△eda	0.517107	-	-
BM28	△eda	13.5013	-	-
BM29	△eda	0.541408	-	-
BM30	△eda	2.51475	-	-
BM31	△eda	275.88	-	-
BM32	△eda	33.4969	-	-
BM33	△eda	3.91294	-	-
BM34	△eda	-12.3212	-	-
PGI	△fbp	71.4432	3.31038	2.5013
PFK	△fbp	81.5669	3.74613	3.1459
FBP	△fbp	0	-	-
FBA	△fbp	81.5669	3.74613	3.1459
TPI	△fbp	81.5669	3.74613	3.1459
GAPD/PGK	△fbp	168.406	7.70295	3.46904
PGM/ENO	△fbp	155.78	7.1311	3.40482
PYK	△fbp	126.35	5.78535	3.3842
G6PDH2r	△fbp	26.8502	1.15911	10.0143
GND	△fbp	25.2534	1.10383	8.28253
RPE	△fbp	10.7266	1	2.14939
RPI	△fbp	14.5268	1	2.92644
TKThlf1	△fbp	10.7266	1	2.1494
TKThlf2	△fbp	-6.78305	1	0.690144
TKThlf3	△fbp	-3.94358	1	0.403652
TALA	△fbp	6.78305	1	0.690146
EDD	△fbp	1.59685	1	0.241374
EDA	△fbp	1.59687	1	0.241392
PDH	△fbp	110.45	4.97967	4.75292
CS	△fbp	15.1819	1	3.46178
ACONT	△fbp	15.1819	1	3.46178
ICDHyr	△fbp	13.7733	1	3.20265
AKGDH	△fbp	4.40168	1	0.51715
SUCOAS	△fbp	1.15976	1	6.36448
SUCDi	△fbp	5.8103	1	0.624313
FUM	△fbp	8.79416	1	14.243
MDH	△fbp	6.32889	3.22012	0.265758
ICL	△fbp	1.40861	1	0.00503962
MALS	△fbp	1.4086	1	0.00503862
ME2	△fbp	0.00119475	3.64733	0.358473
ME1	△fbp	3.87268	-	-
PPC	△fbp	23.3759	3.56157	0.236992
PPCK	△fbp	0.0647318	-	-
PTAr/ACKr	△fbp	69.5167	-	-
GLUDy	△fbp	46.8103	-	-
GLNS	△fbp	5.79008	-	-
PRO_S	△fbp	1.50364	-	-
ARG_S	△fbp	2.28798	-	-
ASPTA	△fbp	11.561	-	-
ASN_S	△fbp	2.02354	-	-
ALA_S	△fbp	3.90815	-	-
SER_S	△fbp	7.47336	-	-
GHMT2r	△fbp	5.85742	-	-
GLYCL	△fbp	-0.385612	-	-
THR_D	△fbp	-2.5584	-	-
CYS_S	△fbp	1.60379	-	-
LLDAP_S	△fbp	2.34936	-	-
LYS_S	△fbp	2.34937	-	-
THR_S	△fbp	1.31779	-	-
MET_S	△fbp	0.892565	-	-
VAL_S	△fbp	2.58321	-	-
LEU_S	△fbp	3.1958	-	-
ILE_S	△fbp	1.77157	-	-
PHE_S	△fbp	1.29337	-	-
TYR_S	△fbp	1.10653	-	-
TRP_S	△fbp	0.43957	-	-
HIS_S	△fbp	0.695912	-	-
SERD_L	△fbp	-2.39212	-	-
MTHFR2	△fbp	0.892568	-	-
MTHFD	△fbp	0.695883	-	-
ETC1	△fbp	135.235	-	-
ETC2	△fbp	2.90516	-	-
NADTRHD	△fbp	44.6411	-	-
ATP_SINK	△fbp	687.166	-	-
GLUC_UP	△fbp	100.441	4.56209	4.06606
ACTPP	△fbp	73.4085	3.46773	1.36658
CO2TPP	△fbp	147.702	6.54132	6.65598
O2TPP	△fbp	138.14	-	-
NH3TPP	△fbp	54.7375	-	-
SO4TPP	△fbp	1.60379	-	-
GLUC_UP	△fbp	-100.441	4.56209	4.06606
O2_UP	△fbp	-138.14	-	-
SO4_UP	△fbp	-1.60379	-	-
NH3_UP	△fbp	-54.7375	-	-
CO2_OUT	△fbp	147.702	-	-
AC_OUT	△fbp	73.4085	-	-
BM1	△fbp	3.90815	-	-
BM2	△fbp	2.28813	-	-
BM3	△fbp	2.0236	-	-
BM4	△fbp	1.99395	-	-
BM5	△fbp	0.711233	-	-
BM6	△fbp	2.42582	-	-
BM7	△fbp	2.36672	-	-
BM8	△fbp	3.68465	-	-
BM9	△fbp	0.696113	-	-
BM10	△fbp	1.77156	-	-
BM11	△fbp	3.1958	-	-
BM12	△fbp	2.34938	-	-
BM13	△fbp	0.892566	-	-
BM14	△fbp	1.29337	-	-
BM15	△fbp	1.50364	-	-
BM16	△fbp	1.96473	-	-
BM17	△fbp	2.10464	-	-
BM18	△fbp	0.439719	-	-
BM19	△fbp	1.10654	-	-
BM20	△fbp	2.58321	-	-
BM21	△fbp	2.14753	-	-
BM22	△fbp	0.602969	-	-
BM23	△fbp	6.60828	-	-
BM24	△fbp	0.707803	-	-
BM25	△fbp	5.15233	-	-
BM26	△fbp	0.440257	-	-
BM27	△fbp	0.723809	-	-
BM28	△fbp	14.6967	-	-
BM29	△fbp	0.787494	-	-
BM30	△fbp	2.8972	-	-
BM31	△fbp	278.557	-	-
BM32	△fbp	33.1848	-	-
BM33	△fbp	3.88336	-	-
BM34	△fbp	-12.3212	-	-
PGI	△zwf	99.0663	5.06665	0.200133
PFK	△zwf	92.5869	4.72909	0.177937
FBP	△zwf	1.12844	-	-
FBA	△zwf	91.4584	4.72909	0.436186
TPI	△zwf	91.4584	4.72909	0.436186
GAPD/PGK	△zwf	176.389	9.21502	0.737104
PGM/ENO	△zwf	179.168	8.56461	0.845692
PYK	△zwf	147.214	7.05536	0.749152
G6PDH2r	△zwf	0	1	0
GND	△zwf	0.6665	1	0.444222
RPE	△zwf	-6.09224	1	0.000708089
RPI	△zwf	6.75874	1	0.409459
TKThlf1	△zwf	-6.09224	1	0.000708089
TKThlf2	△zwf	0.946991	1	0.352663
TKThlf3	△zwf	5.14525	1	0.321766
TALA	△zwf	-0.946991	1	0.352663
EDD	△zwf	-0.6665	1	0.444222
EDA	△zwf	-0.6665	1	0.444222
PDH	△zwf	116.384	5.97108	0.258736
CS	△zwf	18.9031	1	7.51688e-05
ACONT	△zwf	18.9031	1	7.51684e-05
ICDHyr	△zwf	19.1907	1	1.24926
AKGDH	△zwf	8.29979	1	0.0140339
SUCOAS	△zwf	7.66592	1	0.566018
SUCDi	△zwf	8.01218	1	1.54963
FUM	△zwf	10.9984	1	3.03243
MDH	△zwf	8.59248	1	1.37298
ICL	△zwf	-0.287612	1	1.26872
MALS	△zwf	-0.287612	1	1.26872
ME2	△zwf	0.495068	1	1.66845
ME1	△zwf	1.62325	-	-
PPC	△zwf	23.398	1.20643	0.366637
PPCK	△zwf	0.475952	-	-
PTAr/ACKr	△zwf	74.9484	-	-
GLUDy	△zwf	19.3501	-	-
GLNS	△zwf	5.79502	-	-
PRO_S	△zwf	1.49188	-	-
ARG_S	△zwf	2.28969	-	-
ASPTA	△zwf	9.59246	-	-
ASN_S	△zwf	2.2037	-	-
ALA_S	△zwf	3.08337	-	-
SER_S	△zwf	-13.8671	-	-
GHMT2r	△zwf	4.49907	-	-
GLYCL	△zwf	-1.96128	-	-
THR_D	△zwf	-0.854329	-	-
CYS_S	△zwf	0.62089	-	-
LLDAP_S	△zwf	0.633877	-	-
LYS_S	△zwf	0.633877	-	-
THR_S	△zwf	1.77302	-	-
MET_S	△zwf	4.60508e-09	-	-
VAL_S	△zwf	1.04887	-	-
LEU_S	△zwf	2.41289	-	-
ILE_S	△zwf	1.20352e-08	-	-
PHE_S	△zwf	1.4683	-	-
TYR_S	△zwf	2.28993	-	-
TRP_S	△zwf	0.440028	-	-
HIS_S	△zwf	0.696538	-	-
SERD_L	△zwf	-21.3938	-	-
MTHFR2	△zwf	4.60508e-09	-	-
MTHFD	△zwf	0.696538	-	-
ETC1	△zwf	134.134	-	-
ETC2	△zwf	4.00609	-	-
NADTRHD	△zwf	44.755	-	-
ATP_SINK	△zwf	707.258	-	-
GLUC_UP	△zwf	102.423	5.17976	0.0512096
ACTPP	△zwf	77.8589	4.03055	0.466193
CO2TPP	△zwf	130.194	6.88045	1.16159
O2TPP	△zwf	138.14	-	-
NH3TPP	△zwf	50.7039	-	-
SO4TPP	△zwf	0.62089	-	-
GLUC_UP	△zwf	-102.423	5.17976	0.0512096
O2_UP	△zwf	-138.14	-	-
SO4_UP	△zwf	-0.62089	-	-
NH3_UP	△zwf	-50.7039	-	-
CO2_OUT	△zwf	130.194	-	-
AC_OUT	△zwf	77.8589	-	-
BM1	△zwf	3.08337	-	-
BM2	△zwf	2.28969	-	-
BM3	△zwf	2.2037	-	-
BM4	△zwf	1.99563	-	-
BM5	△zwf	0.62089	-	-
BM6	△zwf	3.55095	-	-
BM7	△zwf	2.36876	-	-
BM8	△zwf	5.60603	-	-
BM9	△zwf	0.696538	-	-
BM10	△zwf	1.20352e-08	-	-
BM11	△zwf	2.41289	-	-
BM12	△zwf	0.633877	-	-
BM13	△zwf	4.60508e-09	-	-
BM14	△zwf	1.4683	-	-
BM15	△zwf	1.49188	-	-
BM16	△zwf	1.96665	-	-
BM17	△zwf	2.62735	-	-
BM18	△zwf	0.440028	-	-
BM19	△zwf	2.28993	-	-
BM20	△zwf	1.04887	-	-
BM21	△zwf	3.35675	-	-
BM22	△zwf	1.51565	-	-
BM23	△zwf	6.56916	-	-
BM24	△zwf	1.15624	-	-
BM25	△zwf	11.0876	-	-
BM26	△zwf	0.635917	-	-
BM27	△zwf	0.686808	-	-
BM28	△zwf	16.6427	-	-
BM29	△zwf	1.18967	-	-
BM30	△zwf	3.01896	-	-
BM31	△zwf	286.556	-	-
BM32	△zwf	26.223	-	-
BM33	△zwf	1.84126	-	-
BM34	△zwf	-12.3212	-	-
PGI	△gnd	62.1343	3.37105	2.45953
PFK	△gnd	59.5959	3.15608	1.24796
FBP	△gnd	1.04999	-	-
FBA	△gnd	58.5459	3.15608	2.10195
TPI	△gnd	58.5459	3.15608	2.10195
GAPD/PGK	△gnd	138.982	7.4556	1.84601
PGM/ENO	△gnd	139.309	7.02954	0.0332397
PYK	△gnd	115.316	6.02121	0.719815
G6PDH2r	△gnd	25.2915	1.30308	0.349309
GND	△gnd	0	1	0
RPE	△gnd	-3.24777	1	0.419972
RPI	△gnd	3.24777	1	0.419972
TKThlf1	△gnd	-3.24777	1	0.419972
TKThlf2	△gnd	0.362907	1	0.375699
TKThlf3	△gnd	2.88486	1	0.00123265
TALA	△gnd	-0.362907	1	0.375699
EDD	△gnd	25.2915	1.30308	0.349309
EDA	△gnd	25.2915	1.30308	0.349309
PDH	△gnd	110.604	6.59667	10.4543
CS	△gnd	26.1764	1.49246	1.2862
ACONT	△gnd	26.1764	1.49246	1.2862
ICDHyr	△gnd	26.2248	1.79021	0.514361
AKGDH	△gnd	17.5159	1.8967	3.04142
SUCOAS	△gnd	15.7629	1.8967	7.1191
SUCDi	△gnd	17.4675	1.58109	5.52523
FUM	△gnd	19.8653	1.58109	0.695594
MDH	△gnd	19.4253	1.1428	3.43815
ICL	△gnd	-0.048381	1	0.167033
MALS	△gnd	-0.048381	1	0.167033
ME2	△gnd	-0.67092	1	1.12904
ME1	△gnd	1.06257	-	-
PPC	△gnd	15.5769	1	0.524554
PPCK	△gnd	-2.98629	-	-
PTAr/ACKr	△gnd	64.2416	-	-
GLUDy	△gnd	32.5278	-	-
GLNS	△gnd	4.80294	-	-
PRO_S	△gnd	1.50068	-	-
ARG_S	△gnd	2.28955	-	-
ASPTA	△gnd	10.3587	-	-
ASN_S	△gnd	2.19683	-	-
ALA_S	△gnd	4.64942	-	-
SER_S	△gnd	-3.58185	-	-
GHMT2r	△gnd	4.25781	-	-
GLYCL	△gnd	-1.14043	-	-
THR_D	△gnd	0.257455	-	-
CYS_S	△gnd	1.5998	-	-
LLDAP_S	△gnd	1.75293	-	-
LYS_S	△gnd	1.75293	-	-
THR_S	△gnd	2.01625	-	-
MET_S	△gnd	8.05178e-09	-	-
VAL_S	△gnd	2.88479	-	-
LEU_S	△gnd	3.16833	-	-
ILE_S	△gnd	8.55442e-08	-	-
PHE_S	△gnd	1.1625	-	-
TYR_S	△gnd	1.32306	-	-
TRP_S	△gnd	0.0363885	-	-
HIS_S	△gnd	0.108266	-	-
SERD_L	△gnd	-11.4425	-	-
MTHFR2	△gnd	7.97658e-09	-	-
MTHFD	△gnd	0.108266	-	-
ETC1	△gnd	129.406	-	-
ETC2	△gnd	8.73374	-	-
NADTRHD	△gnd	41.3417	-	-
ATP_SINK	△gnd	684.896	-	-
GLUC_UP	△gnd	90.6506	4.72875	0.688728
ACTPP	△gnd	68.1309	4.47265	22.7262
CO2TPP	△gnd	146.24	8.70387	10.2292
O2TPP	△gnd	138.14	-	-
NH3TPP	△gnd	52.1106	-	-
SO4TPP	△gnd	1.5998	-	-
GLUC_UP	△gnd	-90.6506	4.72875	0.688728
O2_UP	△gnd	-138.14	-	-
SO4_UP	△gnd	-1.5998	-	-
NH3_UP	△gnd	-52.1106	-	-
CO2_OUT	△gnd	146.24	-	-
AC_OUT	△gnd	68.1309	-	-
BM1	△gnd	4.64942	-	-
BM2	△gnd	2.28955	-	-
BM3	△gnd	2.19683	-	-
BM4	△gnd	1.99489	-	-
BM5	△gnd	1.5998	-	-
BM6	△gnd	2.25317	-	-
BM7	△gnd	2.36874	-	-
BM8	△gnd	5.6557	-	-
BM9	△gnd	0.108266	-	-
BM10	△gnd	8.55442e-08	-	-
BM11	△gnd	3.16833	-	-
BM12	△gnd	1.75293	-	-
BM13	△gnd	8.05174e-09	-	-
BM14	△gnd	1.1625	-	-
BM15	△gnd	1.50068	-	-
BM16	△gnd	1.96665	-	-
BM17	△gnd	1.75879	-	-
BM18	△gnd	0.0363885	-	-
BM19	△gnd	1.32306	-	-
BM20	△gnd	2.88479	-	-
BM21	△gnd	3.22488	-	-
BM22	△gnd	0.340588	-	-
BM23	△gnd	3.46602	-	-
BM24	△gnd	0.552528	-	-
BM25	△gnd	3.25486	-	-
BM26	△gnd	0.386465	-	-
BM27	△gnd	0.479858	-	-
BM28	△gnd	13.4345	-	-
BM29	△gnd	0.296764	-	-
BM30	△gnd	1.45334	-	-
BM31	△gnd	277.654	-	-
BM32	△gnd	31.964	-	-
BM33	△gnd	3.00911	-	-
BM34	△gnd	-12.3212	-	-

## Sheet: Yield Prediction Comparison
Product	Perturbation	Target Reaction	Experimental value	Reference	k-ecoli74 yield	k-ecoli457 yield	reduced model yield
malate	0.3xPTAr, 10xPPC	MDH	0.15	Moon SY, Hong SH, Kim TY, Lee SY. Metabolic engineering of Escherichia coli for the production of malic acid. Biochemical Engineering Journal. 2008;40(2):312-20.	0.42	0.84	0.16
acetate	0.1xRPI	Acetate Exchange	0.74	Chatterjee R, Millard CS, Champion K, Clark DP, Donnelly MI. Mutation of the ptsG gene results in increased production of succinate in fermentation of glucose by Escherichia coli. Appl Environ Microbiol. 2001;67(1):148-54.	0.87	0.2	-
L-valine	0.1xTHRD-L	Valine Synthesis	0.34	Park JH, Jang YS, Lee JW, Lee SY. Escherichia coli W as a new platform strain for the enhanced production of L-valine by systems metabolic engineering. Biotechnol Bioeng. 2011;108(5):1140-7.	0.03	0.02	0.03
naringenin	△SUCOAS, 0.1xFUM	Tyrosine Synthesis	0.0083	Xu P, Ranganathan S, Fowler ZL, Maranas CD, Koffas MA. Genome-scale metabolic network modeling results in minimal interventions that cooperatively force carbon flux towards malonyl-CoA. Metab Eng. 2011;13(5):578-87.	0.011	0.015	0
naringenin	△MDH, 0.1xSUCOAS	Tyrosine Synthesis	0.0033	Xu P, Ranganathan S, Fowler ZL, Maranas CD, Koffas MA. Genome-scale metabolic network modeling results in minimal interventions that cooperatively force carbon flux towards malonyl-CoA. Metab Eng. 2011;13(5):578-87.	0.011	0.0091	0
lactic acid	0.1xACKr	PGM/ENO	1.07	Zhou L, Zuo ZR, Chen XZ, Niu DD, Tian KM, Prior BA, et al. Evaluation of genetic manipulation strategies on D-lactate production by Escherichia coli. Curr Microbiol. 2011;62(3):981-9.	1.55	1.2	1.54
lactic acid	△ACKr	PGM/ENO	1.13	Zhou L, Zuo ZR, Chen XZ, Niu DD, Tian KM, Prior BA, et al. Evaluation of genetic manipulation strategies on D-lactate production by Escherichia coli. Curr Microbiol. 2011;62(3):981-9.	1.26	1.11	1.46
2,3-butanediol	5xPYK	PDH	0.9	Xu Y, Chu H, Gao C, Tao F, Zhou Z, Li K, et al. Systematic metabolic engineering of Escherichia coli for high-yield production of fuel bio-chemical 2,3-butanediol. Metab Eng. 2014;23:22-33.	1.12	0.83	1.12
glucaric acid	5xNADTRHD	FBA	0.13	Moon TS, Yoon SH, Lanza AM, Roy-Mayhew JD, Prather KL. Production of glucaric acid from a synthetic pathway in recombinant Escherichia coli. Appl Environ Microbiol. 2009;75(3):589-95.	0.76	0.36	0
